# Supplementary material for: Fully Automated Workflow for Integrated Sample Digestion and Evotip Loading Enabling High-Throughput Clinical Proteomics
Source: Mol Cell Proteomics. 2024 May 21;23(7):100790. doi: 10.1016/j.mcpro.2024.100790 (PMC11251069; doi:10.1016/j.mcpro.2024.100790)
Supplement: Supplemental Table S1 — HeLa protein list. List of protein groups identified uniprot id, gene symbol, protein name, median normalized label-free intensity, median log2 label-free intensity and dataset rank in 192 HeLa samples processed on the Opentrons OT-2 robot at and analysed on a Orbitrap Astral at a 100SPD (11.5 min) gradient. Supplemental Table S2. Plasma protein list. List of proteins groups identified with uniprot id, gene symbol, protein name, functional annotation (adapted from proteinatlas.org), FDA drug target designation and median label-free intensity at different evotip loads processed on the Opentrons OT-2 robot at and analysed on a Orbitrap Exploris at a 100 SPD (11.5 min) gradient. Supplemental Table S3. Protein list in clinical plasma samples. List of protein groups identified with uniprot id, gene symbol, protein name, median normalized label-free intensity in metastatic melanoma patient plasma samples before and after checkpoint inhibitor therapy divided in responders (R) and non-responders (NR) processed on the Opentrons OT-2 robot at and analysed on a Orbitrap Exploris at a 100 SPD (11.5 min) gradient. [file mmc1.xlsx]

## Sheet: Supplementary table 1
Protein_Groups	Gene_symbol	Protein_name	median_LFQ	median_LFQ_log2	rank	cv
O60814;P58876;P62807;Q5QNW6;Q93079;Q99877;Q99879	HIST1H2BK;HIST1H2BD;HIST1H2BC;HIST2H2BF;HIST1H2BH;HIST1H2BN;HIST1H2BM	Histone H2B type 1-K;Histone H2B type 1-D;Histone H2B type 1-C/E/F/G/I;Histone H2B type 2-F;Histone H2B type 1-H;Histone H2B type 1-N;Histone H2B type 1-M	814525	19.6356	1	6.74597
Q93077	HIST1H2AC	Histone H2A type 1-C	659810	19.3317	2	7.2329
P60709	ACTB	Actin, cytoplasmic 1	635917	19.2785	3	4.19224
P62805	HIST1H4A	Histone H4	623932	19.251	4	9.59108
P62937	PPIA	Peptidyl-prolyl cis-trans isomerase A	416891	18.6693	5	7.60293
P04406	GAPDH	Glyceraldehyde-3-phosphate dehydrogenase	408989	18.6417	6	4.31108
P06733	ENO1	Alpha-enolase	330270	18.3333	7	4.79069
P68363	TUBA1B	Tubulin alpha-1B chain	298119	18.1855	8	4.03833
Q92621	NUP205	Nuclear pore complex protein Nup205	297748	18.1837	9	4.70753
P00338	LDHA	L-lactate dehydrogenase A chain	297242	18.1813	10	4.98866
P05787	KRT8	Keratin, type II cytoskeletal 8	294480	18.1678	11	5.53756
P14174	MIF	Macrophage migration inhibitory factor	237301	17.8564	12	8.94513
P10412	HIST1H1E	Histone H1.4	233907	17.8356	13	10.9544
Q5XKE5	KRT79	Keratin, type II cytoskeletal 79	233195	17.8312	14	13.2616
P00558	PGK1	Phosphoglycerate kinase 1	221048	17.754	15	4.63807
P08238	HSP90AB1	Heat shock protein HSP 90-beta	212461	17.6968	16	3.57949
P14618	PKM	Pyruvate kinase PKM	200733	17.6149	17	3.98418
P23528	CFL1	Cofilin-1	194410	17.5687	18	4.33632
Q71DI3	HIST2H3A	Histone H3.2	188987	17.5279	19	8.9263
P02768	ALB	Serum albumin	187406	17.5158	20	7.60933
Q06830	PRDX1	Peroxiredoxin-1	181992	17.4735	21	4.54673
A0A0B4J2A2	PPIAL4C	Peptidyl-prolyl cis-trans isomerase A-like 4C	181661	17.4709	22	7.4733
P61604	HSPE1	10 kDa heat shock protein, mitochondrial	178887	17.4487	23	5.67131
P54652	HSPA2	Heat shock-related 70 kDa protein 2	162479	17.3099	24	4.05885
P62826	RAN	GTP-binding nuclear protein Ran	160786	17.2948	25	7.00984
P07737	PFN1	Profilin-1	159804	17.2859	26	6.84878
P68371	TUBB4B	Tubulin beta-4B chain	154663	17.2388	27	4.17689
P07355	ANXA2	Annexin A2	153406	17.227	28	2.94749
P08670	VIM	Vimentin	145470	17.1504	29	4.48533
P68104	EEF1A1	Elongation factor 1-alpha 1	141580	17.1113	30	4.50506
P08727	KRT19	Keratin, type I cytoskeletal 19	139719	17.0922	31	12.8431
P11142	HSPA8	Heat shock cognate 71 kDa protein	136659	17.0602	32	3.98152
P10809	HSPD1	60 kDa heat shock protein, mitochondrial	136651	17.0601	33	3.46418
P05783	KRT18	Keratin, type I cytoskeletal 18	129593	16.9836	34	4.12403
P07195	LDHB	L-lactate dehydrogenase B chain	125793	16.9407	35	3.92388
P62249	RPS16	40S ribosomal protein S16	117215	16.8388	36	4.23249
P13639	EEF2	Elongation factor 2	113091	16.7871	37	3.47073
O43264	ZW10	Centromere/kinetochore protein zw10 homolog	112031	16.7735	38	5.87707
P06744	GPI	Glucose-6-phosphate isomerase	111813	16.7707	39	4.3502
P0DMV8;P0DMV9	HSPA1A;HSPA1B	Heat shock 70 kDa protein 1A;Heat shock 70 kDa protein 1B	109949	16.7465	40	2.0484
P60174	TPI1	Triosephosphate isomerase	107520	16.7142	41	4.25495
P22392	NME2	Nucleoside diphosphate kinase B	107084	16.7084	42	5.79816
P25705	ATP5F1A	ATP synthase subunit alpha, mitochondrial	106441	16.6997	43	3.09838
P31327	CPS1	Carbamoyl-phosphate synthase [ammonia], mitochondrial	102968	16.6518	44	2.85439
P46776	RPL27A	60S ribosomal protein L27a	101052	16.6247	45	6.32404
Q14240	EIF4A2	Eukaryotic initiation factor 4A-II	100005	16.6097	46	3.44421
P00966	ASS1	Argininosuccinate synthase	99110.2	16.5967	47	4.09197
P26447	S100A4	Protein S100-A4	98685.5	16.5906	48	6.74584
P35241	RDX	Radixin	98587.8	16.5891	49	3.44089
P62851	RPS25	40S ribosomal protein S25	98370.5	16.5859	50	6.15812
P10599	TXN	Thioredoxin	97804.4	16.5776	51	9.34183
P63241	EIF5A	Eukaryotic translation initiation factor 5A-1	97040.9	16.5663	52	5.48594
P29401	TKT	Transketolase	96954.3	16.565	53	3.10354
P29692	EEF1D	Elongation factor 1-delta	96261.1	16.5547	54	3.07233
P06576	ATP5F1B	ATP synthase subunit beta, mitochondrial	95483	16.543	55	3.08519
Q92504	SLC39A7	Zinc transporter SLC39A7	93805.6	16.5174	56	18.4019
P22626	HNRNPA2B1	Heterogeneous nuclear ribonucleoproteins A2/B1	93138.3	16.5071	57	4.61933
P02545	LMNA	Prelamin-A/C	90462.7	16.465	58	2.73103
P25398	RPS12	40S ribosomal protein S12	90229.7	16.4613	59	5.31867
P36578	RPL4	60S ribosomal protein L4	88365.1	16.4312	60	3.97754
P62701	RPS4X	40S ribosomal protein S4, X isoform	88100.4	16.4269	61	4.2312
P26641	EEF1G	Elongation factor 1-gamma	87904.1	16.4236	62	4.68067
P62269	RPS18	40S ribosomal protein S18	86316.3	16.3973	63	7.26719
P02538	KRT6A	Keratin, type II cytoskeletal 6A	84349.1	16.3641	64	12.6192
Q07020	RPL18	60S ribosomal protein L18	83853.8	16.3556	65	6.63899
P39019	RPS19	40S ribosomal protein S19	83727.7	16.3534	66	5.3521
P30044	PRDX5	Peroxiredoxin-5, mitochondrial	82881.3	16.3388	67	6.07375
P07437	TUBB	Tubulin beta chain	81845.9	16.3206	68	6.81577
Q9P0V9	2010-09-01	Septin-10	78452.2	16.2595	69	5.06981
Q9UNX3	RPL26L1	60S ribosomal protein L26-like 1	78181.6	16.2545	70	5.25015
P63261	ACTG1	Actin, cytoplasmic 2	77947.3	16.2502	71	10.9691
P08865	RPSA	40S ribosomal protein SA	77662.4	16.2449	72	3.55113
P15880	RPS2	40S ribosomal protein S2	75876.2	16.2114	73	4.50709
P05388	RPLP0	60S acidic ribosomal protein P0	75374.7	16.2018	74	5.2106
P63173	RPL38	60S ribosomal protein L38	74063.9	16.1765	75	9.96451
P04075	ALDOA	Fructose-bisphosphate aldolase A	73598.7	16.1674	76	2.77878
P19338	NCL	Nucleolin	73312.1	16.1618	77	11.8257
P09651	HNRNPA1	Heterogeneous nuclear ribonucleoprotein A1	73030.4	16.1562	78	5.76281
P62241	RPS8	40S ribosomal protein S8	72043	16.1366	79	4.88009
P17844	DDX5	Probable ATP-dependent RNA helicase DDX5	71914	16.134	80	2.66834
Q13885	TUBB2A	Tubulin beta-2A chain	71333.9	16.1223	81	5.10324
P02788	LTF	Lactotransferrin	70185.3	16.0989	82	9.4708
P07910	HNRNPC	Heterogeneous nuclear ribonucleoproteins C1/C2	70043.1	16.096	83	4.7664
P11021	HSPA5	Endoplasmic reticulum chaperone BiP	69760.1	16.0901	84	5.32652
P62081	RPS7	40S ribosomal protein S7	69731.6	16.0895	85	6.92219
P45880	VDAC2	Voltage-dependent anion-selective channel protein 2	69270.8	16.08	86	3.69227
P05141	SLC25A5	ADP/ATP translocase 2	68923.7	16.0727	87	3.40443
P11940	PABPC1	Polyadenylate-binding protein 1	68477	16.0633	88	2.99201
P39687	ANP32A	Acidic leucine-rich nuclear phosphoprotein 32 family member A	68409.1	16.0619	89	5.19004
P61353	RPL27	60S ribosomal protein L27	67514.6	16.0429	90	4.91067
P07237	P4HB	Protein disulfide-isomerase	66947	16.0307	91	2.55009
P24534	EEF1B2	Elongation factor 1-beta	66895.4	16.0296	92	5.25366
P62753	RPS6	40S ribosomal protein S6	66834.4	16.0283	93	6.27275
P23396	RPS3	40S ribosomal protein S3	66556.4	16.0223	94	4.33702
P04792	HSPB1	Heat shock protein beta-1	64976	15.9876	95	6.88629
P62899	RPL31	60S ribosomal protein L31	64951.2	15.9871	96	5.87304
P63244	RACK1	Receptor of activated protein C kinase 1	64578.9	15.9788	97	4.32347
P07900	HSP90AA1	Heat shock protein HSP 90-alpha	63730.3	15.9597	98	3.19499
P08758	ANXA5	Annexin A5	63523.5	15.955	99	3.82502
P61313	RPL15	60S ribosomal protein L15	63180.8	15.9472	100	7.13434
P46783	RPS10	40S ribosomal protein S10	63055.1	15.9443	101	16.6091
P62750	RPL23A	60S ribosomal protein L23a	62486.4	15.9313	102	6.92845
P14625	HSP90B1	Endoplasmin	61611.8	15.9109	103	3.40881
P83731	RPL24	60S ribosomal protein L24	61595.2	15.9105	104	6.39014
P30050	RPL12	60S ribosomal protein L12	61272.1	15.9029	105	4.07664
O43175	PHGDH	D-3-phosphoglycerate dehydrogenase	60987	15.8962	106	3.29393
P31949	S100A11	Protein S100-A11	60547.4	15.8858	107	8.68617
P49327	FASN	Fatty acid synthase	60316.6	15.8803	108	2.82774
P31946	YWHAB	14-3-3 protein beta/alpha	60116.9	15.8755	109	3.9049
P32969	RPL9	60S ribosomal protein L9	59939.1	15.8712	110	8.64713
P18124	RPL7	60S ribosomal protein L7	58105.9	15.8264	111	4.3051
P31948	STIP1	Stress-induced-phosphoprotein 1	57543.1	15.8124	112	4.79532
P50914	RPL14	60S ribosomal protein L14	57323.8	15.8068	113	8.19061
P40429	RPL13A	60S ribosomal protein L13a	55781.7	15.7675	114	6.97582
P38646	HSPA9	Stress-70 protein, mitochondrial	55605.2	15.7629	115	3.60267
P09382	LGALS1	Galectin-1	55353	15.7564	116	12.8149
P62424	RPL7A	60S ribosomal protein L7a	55214.3	15.7528	117	4.8094
P62913	RPL11	60S ribosomal protein L11	55082.3	15.7493	118	7.29588
Q15181	PPA1	Inorganic pyrophosphatase	54886.3	15.7442	119	2.50863
P05387	RPLP2	60S acidic ribosomal protein P2	54318.1	15.7291	120	12.3627
Q12931	TRAP1	Heat shock protein 75 kDa, mitochondrial	53608.8	15.7102	121	3.5965
Q15365	PCBP1	Poly(rC)-binding protein 1	53558.4	15.7088	122	5.62492
P63220	RPS21	40S ribosomal protein S21	53109.6	15.6967	123	8.32855
P30101	PDIA3	Protein disulfide-isomerase A3	53103	15.6965	124	2.44967
P32119	PRDX2	Peroxiredoxin-2	52604.8	15.6829	125	3.73049
P40926	MDH2	Malate dehydrogenase, mitochondrial	52597.2	15.6827	126	3.91441
P62829	RPL23	60S ribosomal protein L23	52273.6	15.6738	127	5.31026
P09923	ALPI	Intestinal-type alkaline phosphatase	51956.7	15.665	128	5.00075
Q9UQ80	PA2G4	Proliferation-associated protein 2G4	51371.7	15.6487	129	3.55955
P30048	PRDX3	Thioredoxin-dependent peroxide reductase, mitochondrial	51251	15.6453	130	4.34624
P18621	RPL17	60S ribosomal protein L17	50976.6	15.6375	131	5.59513
P26599	PTBP1	Polypyrimidine tract-binding protein 1	50825.3	15.6333	132	2.65216
Q99497	PARK7	Protein/nucleic acid deglycase DJ-1	50412.9	15.6215	133	5.80699
P84103	SRSF3	Serine/arginine-rich splicing factor 3	50313.3	15.6187	134	5.10867
P62891;Q59GN2	RPL39;RPL39P5	60S ribosomal protein L39;Putative 60S ribosomal protein L39-like 5	50215.9	15.6159	135	22.1886
P40227	CCT6A	T-complex protein 1 subunit zeta	49933.3	15.6077	136	3.24987
P22234	PAICS	Multifunctional protein ADE2	49841.4	15.6051	137	2.35985
P60660	MYL6	Myosin light polypeptide 6	49559.8	15.5969	138	6.4173
P59190	RAB15	Ras-related protein Rab-15	48657.1	15.5704	139	10.8292
P30041	PRDX6	Peroxiredoxin-6	48361.3	15.5616	140	4.43306
P62861	FAU	40S ribosomal protein S30	48246.7	15.5581	141	9.73046
P61978	HNRNPK	Heterogeneous nuclear ribonucleoprotein K	48209.6	15.557	142	3.12185
P62888	RPL30	60S ribosomal protein L30	48040.6	15.552	143	6.838
P23526	AHCY	Adenosylhomocysteinase	47910.8	15.5481	144	2.86154
Q00839	HNRNPU	Heterogeneous nuclear ribonucleoprotein U	47910.5	15.5481	145	3.12727
P05386	RPLP1	60S acidic ribosomal protein P1	47240.3	15.5277	146	11.2657
P02765	AHSG	Alpha-2-HS-glycoprotein	47173.6	15.5257	147	10.8929
P23921	RRM1	Ribonucleoside-diphosphate reductase large subunit	46834.2	15.5153	148	4.50322
P18669	PGAM1	Phosphoglycerate mutase 1	46722.2	15.5118	149	4.04484
Q01105	SET	Protein SET	46536.6	15.5061	150	15.2368
Q16719	KYNU	Kynureninase	46449.3	15.5034	151	3.10643
Q15084	PDIA6	Protein disulfide-isomerase A6	46170	15.4947	152	4.11244
P78371	CCT2	T-complex protein 1 subunit beta	45992.3	15.4891	153	3.50611
P0DP23;P0DP24;P0DP25	CALM1;CALM2;CALM3	Calmodulin-1;Calmodulin-2;Calmodulin-3	45870.9	15.4853	154	16.8285
P55072	VCP	Transitional endoplasmic reticulum ATPase	45382.3	15.4698	155	2.17178
O14979	HNRNPDL	Heterogeneous nuclear ribonucleoprotein D-like	45259.4	15.4659	156	4.54121
P02786	TFRC	Transferrin receptor protein 1	45207.4	15.4643	157	3.52112
P49411	TUFM	Elongation factor Tu, mitochondrial	44705.5	15.4482	158	3.02019
P23284	PPIB	Peptidyl-prolyl cis-trans isomerase B	44595.7	15.4446	159	2.97945
Q00610	CLTC	Clathrin heavy chain 1	43223.7	15.3995	160	4.53141
P22314	UBA1	Ubiquitin-like modifier-activating enzyme 1	42884.1	15.3882	161	3.03472
P62906	RPL10A	60S ribosomal protein L10a	42867.6	15.3876	162	5.05319
P62277	RPS13	40S ribosomal protein S13	42749.6	15.3836	163	5.17749
P63104	YWHAZ	14-3-3 protein zeta/delta	41922.7	15.3554	164	4.71861
Q09666	AHNAK	Neuroblast differentiation-associated protein AHNAK	41629.3	15.3453	165	9.20897
P13010	XRCC5	X-ray repair cross-complementing protein 5	41357.1	15.3358	166	4.10768
P13929	ENO3	Beta-enolase	41339.3	15.3352	167	3.58365
P62244	RPS15A	40S ribosomal protein S15a	40884.4	15.3193	168	7.7145
P62280	RPS11	40S ribosomal protein S11	40853	15.3182	169	4.44859
P26373	RPL13	60S ribosomal protein L13	40484.9	15.3051	170	6.722
O43390	HNRNPR	Heterogeneous nuclear ribonucleoprotein R	40102.1	15.2914	171	2.72506
P46777	RPL5	60S ribosomal protein L5	39990.5	15.2874	172	3.7399
P55209	NAP1L1	Nucleosome assembly protein 1-like 1	39879	15.2833	173	7.28325
Q687X5	STEAP4	Metalloreductase STEAP4	39763.4	15.2792	174	3.73658
Q92804	TAF15	TATA-binding protein-associated factor 2N	39683.6	15.2763	175	6.74496
P60842	EIF4A1	Eukaryotic initiation factor 4A-I	39608.1	15.2735	176	3.59122
P46781	RPS9	40S ribosomal protein S9	39407.7	15.2662	177	7.29986
P18077	RPL35A	60S ribosomal protein L35a	39147.9	15.2566	178	5.82424
Q02878	RPL6	60S ribosomal protein L6	39081	15.2542	179	5.26829
P62847	RPS24	40S ribosomal protein S24	38965	15.2499	180	3.95156
P51858	HDGF	Hepatoma-derived growth factor	38661.5	15.2386	181	8.60081
P16949	STMN1	Stathmin	38508.3	15.2329	182	11.0402
P35613	BSG	Basigin	38468.7	15.2314	183	4.73416
P16403	HIST1H1C	Histone H1.2	38467.9	15.2314	184	28.1517
P52272	HNRNPM	Heterogeneous nuclear ribonucleoprotein M	38452.4	15.2308	185	4.13108
Q08211	DHX9	ATP-dependent RNA helicase A	38425.4	15.2298	186	3.6447
P31943	HNRNPH1	Heterogeneous nuclear ribonucleoprotein H	38411.7	15.2293	187	6.7183
O75531	BANF1	Barrier-to-autointegration factor	38378.3	15.228	188	6.83824
P11586	MTHFD1	C-1-tetrahydrofolate synthase, cytoplasmic	38270.9	15.224	189	3.69561
P06748	NPM1	Nucleophosmin	37767.3	15.2049	190	6.5606
O75390	CS	Citrate synthase, mitochondrial	37638.9	15.1999	191	4.02868
P62979	RPS27A	Ubiquitin-40S ribosomal protein S27a	37537.8	15.1961	192	8.34234
P37802	TAGLN2	Transgelin-2	37155.6	15.1813	193	3.36847
P39023	RPL3	60S ribosomal protein L3	37112.7	15.1796	194	4.88162
Q02790	FKBP4	Peptidyl-prolyl cis-trans isomerase FKBP4	36971.3	15.1741	195	2.89976
P04083	ANXA1	Annexin A1	36854.4	15.1696	196	2.7888
Q99714	HSD17B10	3-hydroxyacyl-CoA dehydrogenase type-2	36708.8	15.1638	197	5.37857
Q04695	KRT17	Keratin, type I cytoskeletal 17	36646.9	15.1614	198	6.26476
P21333	FLNA	Filamin-A	36545.6	15.1574	199	3.96309
Q15149	PLEC	Plectin	36095.5	15.1395	200	2.4798
P52209	PGD	6-phosphogluconate dehydrogenase, decarboxylating	35764	15.1262	201	3.1171
P07108	DBI	Acyl-CoA-binding protein	35651.1	15.1217	202	11.0267
Q15233	NONO	Non-POU domain-containing octamer-binding protein	35619.8	15.1204	203	4.30719
P12956	XRCC6	X-ray repair cross-complementing protein 6	35398.3	15.1114	204	2.65131
P51991	HNRNPA3	Heterogeneous nuclear ribonucleoprotein A3	35333.8	15.1088	205	4.13074
Q13838	DDX39B	Spliceosome RNA helicase DDX39B	35151.1	15.1013	206	3.32896
Q13247	SRSF6	Serine/arginine-rich splicing factor 6	34891	15.0906	207	5.70703
Q15293	RCN1	Reticulocalbin-1	34834.2	15.0882	208	17.5056
P21796	VDAC1	Voltage-dependent anion-selective channel protein 1	34582.5	15.0778	209	3.38044
Q99832	CCT7	T-complex protein 1 subunit eta	34566.3	15.0771	210	2.9436
P80723	BASP1	Brain acid soluble protein 1	34529.9	15.0756	211	8.48287
P27797	CALR	Calreticulin	34139	15.0591	212	7.77163
P35579	MYH9	Myosin-9	33841.6	15.0465	213	2.97164
P38117	ETFB	Electron transfer flavoprotein subunit beta	33705.4	15.0407	214	4.51703
P26639	TARS	Threonine--tRNA ligase, cytoplasmic	33479.8	15.031	215	5.31493
P62857	RPS28	40S ribosomal protein S28	33334.5	15.0247	216	7.7739
Q92526	CCT6B	T-complex protein 1 subunit zeta-2	33058.4	15.0127	217	12.478
P30086	PEBP1	Phosphatidylethanolamine-binding protein 1	32901.3	15.0059	218	4.37022
P60866	RPS20	40S ribosomal protein S20	32744.7	14.999	219	8.73926
P25205	MCM3	DNA replication licensing factor MCM3	32642.9	14.9945	220	2.2677
P51149	RAB7A	Ras-related protein Rab-7a	32426.7	14.9849	221	3.19768
P33316	DUT	Deoxyuridine 5'-triphosphate nucleotidohydrolase, mitochondrial	32414.5	14.9844	222	4.91129
P05187	ALPP	Alkaline phosphatase, placental type	32414	14.9843	223	3.11708
P78417	GSTO1	Glutathione S-transferase omega-1	32188.6	14.9743	224	4.86222
O00299	CLIC1	Chloride intracellular channel protein 1	31945.5	14.9633	225	3.30753
P49368	CCT3	T-complex protein 1 subunit gamma	31905.2	14.9615	226	2.59199
P55060	CSE1L	Exportin-2	31893.4	14.961	227	4.3971
P61247	RPS3A	40S ribosomal protein S3a	31868.2	14.9598	228	3.86086
P12268	IMPDH2	Inosine-5'-monophosphate dehydrogenase 2	31673.9	14.951	229	3.1548
P46782	RPS5	40S ribosomal protein S5	31286.7	14.9333	230	7.59823
Q14697	GANAB	Neutral alpha-glucosidase AB	31136.2	14.9263	231	3.50216
P17987	TCP1	T-complex protein 1 subunit alpha	31117	14.9254	232	3.95826
P84098	RPL19	60S ribosomal protein L19	30978.1	14.919	233	8.12928
Q92945	KHSRP	Far upstream element-binding protein 2	30933.7	14.9169	234	4.68116
Q14974	KPNB1	Importin subunit beta-1	30831.4	14.9121	235	4.99553
Q92688	ANP32B	Acidic leucine-rich nuclear phosphoprotein 32 family member B	30403.4	14.8919	236	6.26097
O75347	TBCA	Tubulin-specific chaperone A	30340	14.8889	237	5.7165
Q16658	FSCN1	Fascin	30270.5	14.8856	238	3.04475
P23246	SFPQ	Splicing factor, proline- and glutamine-rich	30261.7	14.8852	239	3.86775
P27824	CANX	Calnexin	30233.1	14.8838	240	6.44856
Q07955	SRSF1	Serine/arginine-rich splicing factor 1	30187.5	14.8817	241	8.4975
P08195	SLC3A2	4F2 cell-surface antigen heavy chain	29979.9	14.8717	242	2.30974
P40925	MDH1	Malate dehydrogenase, cytoplasmic	29554.4	14.8511	243	3.51762
Q7KZF4	SND1	Staphylococcal nuclease domain-containing protein 1	29497.8	14.8483	244	2.02025
P26038	MSN	Moesin	29402.9	14.8437	245	4.09666
P55769	SNU13	NHP2-like protein 1	29311.8	14.8392	246	5.94898
P10606	COX5B	Cytochrome c oxidase subunit 5B, mitochondrial	29123.4	14.8299	247	7.94192
Q8N257	HIST3H2BB	Histone H2B type 3-B	29057.2	14.8266	248	14.5908
Q13283	G3BP1	Ras GTPase-activating protein-binding protein 1	28933.7	14.8205	249	5.4563
Q15652	JMJD1C	Probable JmjC domain-containing histone demethylation protein 2C	28885.6	14.8181	250	12.4183
P62263	RPS14	40S ribosomal protein S14	28832.9	14.8154	251	4.75014
P19623	SRM	Spermidine synthase	28733.6	14.8105	252	4.21735
O60506	SYNCRIP	Heterogeneous nuclear ribonucleoprotein Q	28588.6	14.8032	253	4.76111
P00441	SOD1	Superoxide dismutase [Cu-Zn]	28544.4	14.8009	254	5.99586
Q13162	PRDX4	Peroxiredoxin-4	28465.9	14.7969	255	3.4932
Q96AG4	LRRC59	Leucine-rich repeat-containing protein 59	28409.9	14.7941	256	8.20992
P52565	ARHGDIA	Rho GDP-dissociation inhibitor 1	28309.2	14.789	257	5.49759
P14649	MYL6B	Myosin light chain 6B	27538.4	14.7492	258	6.43454
P50990	CCT8	T-complex protein 1 subunit theta	27432.8	14.7436	259	3.02218
O75367	H2AFY	Core histone macro-H2A.1	27262.8	14.7346	260	3.52956
Q13435	SF3B2	Splicing factor 3B subunit 2	27239.9	14.7334	261	4.44819
P27695	APEX1	DNA-(apurinic or apyrimidinic site) lyase	27219.6	14.7324	262	3.52521
Q12906	ILF3	Interleukin enhancer-binding factor 3	27192.1	14.7309	263	3.71614
Q8NBS9	TXNDC5	Thioredoxin domain-containing protein 5	27158.5	14.7291	264	3.20182
P62273	RPS29	40S ribosomal protein S29	27109.2	14.7265	265	8.3751
P83881	RPL36A	60S ribosomal protein L36a	27074.2	14.7246	266	9.37368
Q15185	PTGES3	Prostaglandin E synthase 3	26952.8	14.7181	267	5.40405
P25789	PSMA4	Proteasome subunit alpha type-4	26841.2	14.7122	268	5.63053
O43852	CALU	Calumenin	26839.7	14.7121	269	17.8075
P53396	ACLY	ATP-citrate synthase	26807.7	14.7104	270	2.64035
P08729	KRT7	Keratin, type II cytoskeletal 7	26751.5	14.7073	271	4.02552
Q86U42	PABPN1	Polyadenylate-binding protein 2	26596.3	14.6989	272	4.98124
P61224	RAP1B	Ras-related protein Rap-1b	26594.2	14.6988	273	4.36231
P09972	ALDOC	Fructose-bisphosphate aldolase C	26576.5	14.6979	274	3.93355
P62266	RPS23	40S ribosomal protein S23	26550.6	14.6965	275	5.09998
O75369	FLNB	Filamin-B	26283.9	14.6819	276	4.05443
P63096	GNAI1	Guanine nucleotide-binding protein G(i) subunit alpha-1	26091.9	14.6713	277	5.9886
P09874	PARP1	Poly [ADP-ribose] polymerase 1	25653.1	14.6468	278	2.49412
P14866	HNRNPL	Heterogeneous nuclear ribonucleoprotein L	25629	14.6455	279	3.03673
P46778	RPL21	60S ribosomal protein L21	25058.5	14.613	280	5.68188
P09429	HMGB1	High mobility group protein B1	25038.1	14.6118	281	7.4085
Q92499	DDX1	ATP-dependent RNA helicase DDX1	24933.9	14.6058	282	2.09743
P63000	RAC1	Ras-related C3 botulinum toxin substrate 1	24794.2	14.5977	283	3.92156
P00505	GOT2	Aspartate aminotransferase, mitochondrial	24438.4	14.5769	284	3.50364
P16070	CD44	CD44 antigen	24352.2	14.5718	285	4.99093
P05455	SSB	Lupus La protein	24306	14.569	286	3.16813
P06703	S100A6	Protein S100-A6	24285	14.5678	287	23.1567
Q04637	EIF4G1	Eukaryotic translation initiation factor 4 gamma 1	24284.2	14.5677	288	2.51733
P15311	EZR	Ezrin	24271.8	14.567	289	3.89706
P05198	EIF2S1	Eukaryotic translation initiation factor 2 subunit 1	24176.6	14.5613	290	2.79562
P48643	CCT5	T-complex protein 1 subunit epsilon	24003.1	14.5509	291	2.45816
Q99729	HNRNPAB	Heterogeneous nuclear ribonucleoprotein A/B	23988	14.55	292	6.18099
Q9NQH7	XPNPEP3	Xaa-Pro aminopeptidase 3	23907.6	14.5452	293	10.1165
Q86V81	ALYREF	THO complex subunit 4	23897.3	14.5446	294	9.78908
Q15286	RAB35	Ras-related protein Rab-35	23895.5	14.5445	295	5.35651
P50991	CCT4	T-complex protein 1 subunit delta	23841.7	14.5412	296	3.88527
P36542	ATP5F1C	ATP synthase subunit gamma, mitochondrial	23799.2	14.5386	297	5.54318
P12004	PCNA	Proliferating cell nuclear antigen	23768.4	14.5368	298	3.97916
P26368	U2AF2	Splicing factor U2AF 65 kDa subunit	23664.1	14.5304	299	4.32148
O00571	DDX3X	ATP-dependent RNA helicase DDX3X	23597.9	14.5264	300	2.62976
P62318	SNRPD3	Small nuclear ribonucleoprotein Sm D3	23550.6	14.5235	301	6.30563
P49773	HINT1	Histidine triad nucleotide-binding protein 1	23424.2	14.5157	302	6.8961
P12236	SLC25A6	ADP/ATP translocase 3	23361.9	14.5119	303	5.8429
P27635	RPL10	60S ribosomal protein L10	23204.8	14.5021	304	4.81412
O75947	ATP5PD	ATP synthase subunit d, mitochondrial	23204.6	14.5021	305	4.65586
Q9UMS4	PRPF19	Pre-mRNA-processing factor 19	23117.1	14.4967	306	3.25389
Q9BRA2	TXNDC17	Thioredoxin domain-containing protein 17	23027.5	14.4911	307	5.03392
P61586	RHOA	Transforming protein RhoA	23019	14.4905	308	4.33219
P15121	AKR1B1	Aldose reductase	22993	14.4889	309	3.95572
Q15366	PCBP2	Poly(rC)-binding protein 2	22903.5	14.4833	310	4.15635
P08133	ANXA6	Annexin A6	22725.3	14.472	311	3.22396
O76003	GLRX3	Glutaredoxin-3	22580.8	14.4628	312	3.39452
Q96DG6	CMBL	Carboxymethylenebutenolidase homolog	22517.5	14.4588	313	5.40019
P61981	YWHAG	14-3-3 protein gamma	22285.4	14.4438	314	5.21721
P39748	FEN1	Flap endonuclease 1	22054.2	14.4288	315	3.59059
P28066	PSMA5	Proteasome subunit alpha type-5	21971.4	14.4233	316	3.08362
Q8TAA3	PSMA8	Proteasome subunit alpha-type 8	21920.1	14.42	317	3.57239
Q8NGA1	OR1M1	Olfactory receptor 1M1	21918.1	14.4198	318	15.4913
P50502	ST13	Hsc70-interacting protein	21846.1	14.4151	319	7.39922
P0DPH7;P0DPH8	TUBA3C;TUBA3D	Tubulin alpha-3C chain;Tubulin alpha-3D chain	21829.1	14.414	320	5.41061
P63313	TMSB10	Thymosin beta-10	21781.4	14.4108	321	11.4678
Q92841	DDX17	Probable ATP-dependent RNA helicase DDX17	21757.3	14.4092	322	3.61519
O43324	EEF1E1	Eukaryotic translation elongation factor 1 epsilon-1	21642.2	14.4016	323	7.34407
P11387	TOP1	DNA topoisomerase 1	21597.1	14.3985	324	9.42282
Q58FF3	HSP90B2P	Putative endoplasmin-like protein	21495.1	14.3917	325	7.51477
P60981	DSTN	Destrin	21485.6	14.3911	326	4.43345
P55084	HADHB	Trifunctional enzyme subunit beta, mitochondrial	21483.2	14.3909	327	2.55256
P35232	PHB	Prohibitin	21454.2	14.389	328	4.26501
Q01518	CAP1	Adenylyl cyclase-associated protein 1	21423.5	14.3869	329	2.48652
Q07666	KHDRBS1	KH domain-containing, RNA-binding, signal transduction-associated protein 1	21402.6	14.3855	330	6.12879
P04843	RPN1	Dolichyl-diphosphooligosaccharide--protein glycosyltransferase subunit 1	21182.2	14.3706	331	2.31098
P52907	CAPZA1	F-actin-capping protein subunit alpha-1	21149.1	14.3683	332	3.59195
Q15424	SAFB	Scaffold attachment factor B1	21085	14.3639	333	7.59723
P31939	ATIC	Bifunctional purine biosynthesis protein PURH	20987	14.3572	334	3.59206
P14324	FDPS	Farnesyl pyrophosphate synthase	20977.8	14.3566	335	5.61181
Q9Y617	PSAT1	Phosphoserine aminotransferase	20892	14.3507	336	5.18769
P13667	PDIA4	Protein disulfide-isomerase A4	20887.5	14.3504	337	2.49774
P62258	YWHAE	14-3-3 protein epsilon	20786.4	14.3434	338	4.22194
P43243	MATR3	Matrin-3	20780.9	14.343	339	3.47631
P07814	EPRS	Bifunctional glutamate/proline--tRNA ligase	20751.2	14.3409	340	1.6883
Q96AT1	KIAA1143	Uncharacterized protein KIAA1143	20646.7	14.3336	341	13.8373
P53999	SUB1	Activated RNA polymerase II transcriptional coactivator p15	20590	14.3297	342	5.3804
P20962	PTMS	Parathymosin	20562.9	14.3278	343	41.9501
Q9UKM9	RALY	RNA-binding protein Raly	20505	14.3237	344	3.25683
P30084	ECHS1	Enoyl-CoA hydratase, mitochondrial	20478.9	14.3219	345	4.21671
Q05639	EEF1A2	Elongation factor 1-alpha 2	20466.6	14.321	346	4.10869
P55786	NPEPPS	Puromycin-sensitive aminopeptidase	20431.3	14.3185	347	3.38526
Q9Y281	CFL2	Cofilin-2	20353.5	14.313	348	3.91975
P35998	PSMC2	26S proteasome regulatory subunit 7	20347.7	14.3126	349	2.90533
P27816	MAP4	Microtubule-associated protein 4	20308.2	14.3098	350	5.63032
P09211	GSTP1	Glutathione S-transferase P	20259.3	14.3063	351	3.73769
P20290	BTF3	Transcription factor BTF3	20243.7	14.3052	352	6.68777
P30040	ERP29	Endoplasmic reticulum resident protein 29	20241.4	14.305	353	6.08489
P60891	PRPS1	Ribose-phosphate pyrophosphokinase 1	20070.1	14.2928	354	4.53497
P25815	S100P	Protein S100-P	20022.4	14.2893	355	14.1644
P43487	RANBP1	Ran-specific GTPase-activating protein	20021.8	14.2893	356	8.10215
P05023	ATP1A1	Sodium/potassium-transporting ATPase subunit alpha-1	19951.9	14.2842	357	2.76028
P50454	SERPINH1	Serpin H1	19946.3	14.2838	358	4.48417
P06753	TPM3	Tropomyosin alpha-3 chain	19906.5	14.2809	359	7.52682
P34932	HSPA4	Heat shock 70 kDa protein 4	19883.8	14.2793	360	2.09926
P49207	RPL34	60S ribosomal protein L34	19821.1	14.2747	361	12.4192
P46779	RPL28	60S ribosomal protein L28	19810.8	14.274	362	6.9172
O14818	PSMA7	Proteasome subunit alpha type-7	19672.1	14.2639	363	4.03794
O00231	PSMD11	26S proteasome non-ATPase regulatory subunit 11	19555.3	14.2553	364	3.4411
P20810	CAST	Calpastatin	19502.1	14.2513	365	6.0481
P07741	APRT	Adenine phosphoribosyltransferase	19487.1	14.2502	366	6.25837
P82979	SARNP	SAP domain-containing ribonucleoprotein	19471.8	14.2491	367	4.32821
Q9Y265	RUVBL1	RuvB-like 1	19452.5	14.2477	368	3.27252
P13073	COX4I1	Cytochrome c oxidase subunit 4 isoform 1, mitochondrial	19418.1	14.2451	369	3.94773
Q15056	EIF4H	Eukaryotic translation initiation factor 4H	19348.8	14.24	370	6.31633
P08621	SNRNP70	U1 small nuclear ribonucleoprotein 70 kDa	19343.2	14.2395	371	12.6901
P13987	CD59	CD59 glycoprotein	19342.6	14.2395	372	5.24618
P13797	PLS3	Plastin-3	19302.8	14.2365	373	3.25271
P67809	YBX1	Nuclease-sensitive element-binding protein 1	19211.2	14.2297	374	7.58921
P51857	AKR1D1	3-oxo-5-beta-steroid 4-dehydrogenase	19205.1	14.2292	375	8.28584
P33993	MCM7	DNA replication licensing factor MCM7	19119.1	14.2227	376	2.13592
P35580	MYH10	Myosin-10	19068.8	14.2189	377	3.00366
Q16629	SRSF7	Serine/arginine-rich splicing factor 7	19032.3	14.2162	378	8.43622
P20839	IMPDH1	Inosine-5'-monophosphate dehydrogenase 1	19005.6	14.2141	379	4.83445
Q16531	DDB1	DNA damage-binding protein 1	18962.4	14.2109	380	5.86434
P30085	CMPK1	UMP-CMP kinase	18828.8	14.2007	381	5.62226
P0C0S5;Q71UI9	H2AFZ;H2AFV	Histone H2A.Z;Histone H2A.V	18759.6	14.1953	382	7.49592
Q9NR30	DDX21	Nucleolar RNA helicase 2	18754.5	14.195	383	6.98485
O43149	ZZEF1	Zinc finger ZZ-type and EF-hand domain-containing protein 1	18727.4	14.1929	384	7.26109
P27708	CAD	CAD protein	18703.6	14.191	385	2.85975
Q04837	SSBP1	Single-stranded DNA-binding protein, mitochondrial	18650.6	14.1869	386	3.86598
Q6PKG0	LARP1	La-related protein 1	18626.7	14.1851	387	5.79686
P12814	ACTN1	Alpha-actinin-1	18589.6	14.1822	388	4.25284
P13804	ETFA	Electron transfer flavoprotein subunit alpha, mitochondrial	18559.1	14.1798	389	6.19933
P31153	MAT2A	S-adenosylmethionine synthase isoform type-2	18468.4	14.1728	390	2.82415
P49736	MCM2	DNA replication licensing factor MCM2	18423.7	14.1693	391	3.10165
P12277	CKB	Creatine kinase B-type	18386.1	14.1663	392	4.71098
P13489	RNH1	Ribonuclease inhibitor	18085.1	14.1425	393	3.29046
P62910	RPL32	60S ribosomal protein L32	18041.4	14.139	394	5.86862
Q71UM5	RPS27L	40S ribosomal protein S27-like	18032.1	14.1383	395	4.71331
Q2VIR3	EIF2S3B	Eukaryotic translation initiation factor 2 subunit 3B	18009.5	14.1365	396	4.90147
Q01844	EWSR1	RNA-binding protein EWS	17914.3	14.1288	397	6.8601
Q99584	S100A13	Protein S100-A13	17895.8	14.1273	398	9.79001
Q96C19	EFHD2	EF-hand domain-containing protein D2	17882.1	14.1262	399	4.9074
P38159	RBMX	RNA-binding motif protein, X chromosome	17850.2	14.1237	400	5.6097
P15531	NME1	Nucleoside diphosphate kinase A	17816.9	14.121	401	5.18622
P50395	GDI2	Rab GDP dissociation inhibitor beta	17755.1	14.1159	402	3.54696
P34897	SHMT2	Serine hydroxymethyltransferase, mitochondrial	17754.7	14.1159	403	3.22526
P42677	RPS27	40S ribosomal protein S27	17630	14.1057	404	6.23413
P35237	SERPINB6	Serpin B6	17623.8	14.1052	405	3.55964
Q15843	NEDD8	NEDD8	17619	14.1048	406	12.6841
P31930	UQCRC1	Cytochrome b-c1 complex subunit 1, mitochondrial	17606.8	14.1038	407	2.93742
P00492	HPRT1	Hypoxanthine-guanine phosphoribosyltransferase	17580.7	14.1017	408	7.68863
Q9Y2V2	CARHSP1	Calcium-regulated heat-stable protein 1	17467.4	14.0924	409	6.93826
P33991	MCM4	DNA replication licensing factor MCM4	17365.1	14.0839	410	2.52342
P23588	EIF4B	Eukaryotic translation initiation factor 4B	17329.7	14.081	411	8.63346
Q9HB71	CACYBP	Calcyclin-binding protein	17324.1	14.0805	412	3.85262
Q06323	PSME1	Proteasome activator complex subunit 1	17313.9	14.0796	413	4.32228
P60900	PSMA6	Proteasome subunit alpha type-6	17290.7	14.0777	414	4.06807
Q13185	CBX3	Chromobox protein homolog 3	17287.7	14.0775	415	4.99709
O14950	MYL12B	Myosin regulatory light chain 12B	17257	14.0749	416	25.1622
O95336	PGLS	6-phosphogluconolactonase	17166.9	14.0673	417	6.5263
Q99613	EIF3C	Eukaryotic translation initiation factor 3 subunit C	17139.1	14.065	418	3.27885
Q9NTK5	OLA1	Obg-like ATPase 1	17138.6	14.065	419	4.47043
P61970	NUTF2	Nuclear transport factor 2	17035.7	14.0563	420	4.82878
Q9Y3I0	RTCB	tRNA-splicing ligase RtcB homolog	17029.5	14.0557	421	3.35656
P60953	CDC42	Cell division control protein 42 homolog	16994	14.0527	422	5.04835
Q9H0U4	RAB1B	Ras-related protein Rab-1B	16975.4	14.0512	423	3.45337
Q9Y230	RUVBL2	RuvB-like 2	16972	14.0509	424	2.83022
P17980	PSMC3	26S proteasome regulatory subunit 6A	16942.4	14.0483	425	4.25259
P38919	EIF4A3	Eukaryotic initiation factor 4A-III	16912.2	14.0458	426	4.25512
Q58FF8	HSP90AB2P	Putative heat shock protein HSP 90-beta 2	16873.8	14.0425	427	11.2217
P54727	RAD23B	UV excision repair protein RAD23 homolog B	16860.4	14.0414	428	6.68668
P01023	A2M	Alpha-2-macroglobulin	16850.6	14.0405	429	3.6996
P61088	UBE2N	Ubiquitin-conjugating enzyme E2 N	16832.8	14.039	430	6.46663
P61289	PSME3	Proteasome activator complex subunit 3	16794.6	14.0357	431	4.40554
P20674	COX5A	Cytochrome c oxidase subunit 5A, mitochondrial	16787.7	14.0351	432	9.32264
P63279	UBE2I	SUMO-conjugating enzyme UBC9	16722.2	14.0295	433	3.74883
O00410	IPO5	Importin-5	16713.7	14.0287	434	3.45697
Q99733	NAP1L4	Nucleosome assembly protein 1-like 4	16624.8	14.021	435	5.93548
P16615	ATP2A2	Sarcoplasmic/endoplasmic reticulum calcium ATPase 2	16612.6	14.02	436	3.4829
P47914	RPL29	60S ribosomal protein L29	16553.1	14.0148	437	11.9149
P43490	NAMPT	Nicotinamide phosphoribosyltransferase	16495.1	14.0097	438	2.8262
P48637	GSS	Glutathione synthetase	16469	14.0075	439	3.4248
Q03113	GNA12	Guanine nucleotide-binding protein subunit alpha-12	16464.1	14.007	440	18.8594
P30508	HLA-C	HLA class I histocompatibility antigen, Cw-12 alpha chain	16332.9	13.9955	441	7.73458
Q9BQE3	TUBA1C	Tubulin alpha-1C chain	16296.9	13.9923	442	7.02773
P17931	LGALS3	Galectin-3	16251.9	13.9883	443	10.2378
P11310	ACADM	Medium-chain specific acyl-CoA dehydrogenase, mitochondrial	16243.6	13.9876	444	2.63564
P04350	TUBB4A	Tubulin beta-4A chain	16131.8	13.9776	445	6.54003
P54136	RARS	Arginine--tRNA ligase, cytoplasmic	16130	13.9775	446	2.07025
Q15046	KARS	Lysine--tRNA ligase	15997.5	13.9656	447	3.1452
Q12905	ILF2	Interleukin enhancer-binding factor 2	15937.1	13.9601	448	6.88427
O60488	ACSL4	Long-chain-fatty-acid--CoA ligase 4	15907.1	13.9574	449	3.73058
Q9NQ39	RPS10P5	Putative 40S ribosomal protein S10-like	15858	13.9529	450	5.46465
P00491	PNP	Purine nucleoside phosphorylase	15812.7	13.9488	451	5.53662
P48047	ATP5PO	ATP synthase subunit O, mitochondrial	15685.4	13.9371	452	5.11163
P54819	AK2	Adenylate kinase 2, mitochondrial	15624.7	13.9315	453	4.11893
P62491	RAB11A	Ras-related protein Rab-11A	15617.9	13.9309	454	5.82331
P07954	FH	Fumarate hydratase, mitochondrial	15564	13.9259	455	5.46212
P68366	TUBA4A	Tubulin alpha-4A chain	15530.1	13.9228	456	4.33549
P36871	PGM1	Phosphoglucomutase-1	15478.4	13.918	457	2.87461
O75533	SF3B1	Splicing factor 3B subunit 1	15462.2	13.9165	458	2.80932
P19013	KRT4	Keratin, type II cytoskeletal 4	15460.2	13.9163	459	12.0249
O43598	DNPH1	2'-deoxynucleoside 5'-phosphate N-hydrolase 1	15457.8	13.916	460	7.48913
P25787	PSMA2	Proteasome subunit alpha type-2	15424.9	13.913	461	4.71095
P62495	ETF1	Eukaryotic peptide chain release factor subunit 1	15421.6	13.9127	462	3.88671
Q96AE4	FUBP1	Far upstream element-binding protein 1	15381.4	13.9089	463	4.43952
P28072	PSMB6	Proteasome subunit beta type-6	15376.6	13.9085	464	5.81776
P08174	CD55	Complement decay-accelerating factor	15345.4	13.9055	465	5.87871
P39656	DDOST	Dolichyl-diphosphooligosaccharide--protein glycosyltransferase 48 kDa subunit	15270	13.8984	466	4.47285
Q00325	SLC25A3	Phosphate carrier protein, mitochondrial	15266.7	13.8981	467	4.81354
P20340	RAB6A	Ras-related protein Rab-6A	15260.6	13.8975	468	6.33008
Q13228	SELENBP1	Methanethiol oxidase	15256.1	13.8971	469	3.25499
Q08J23	NSUN2	tRNA (cytosine(34)-C(5))-methyltransferase	15241.5	13.8957	470	1.97892
P20700	LMNB1	Lamin-B1	15202.6	13.892	471	3.20606
Q16576	RBBP7	Histone-binding protein RBBP7	15186.1	13.8905	472	5.68822
P60903	S100A10	Protein S100-A10	15169.8	13.8889	473	7.80886
P61204	ARF3	ADP-ribosylation factor 3	15151.5	13.8872	474	10.0894
Q15393	SF3B3	Splicing factor 3B subunit 3	15063.3	13.8787	475	4.29761
Q14914	PTGR1	Prostaglandin reductase 1	15049.9	13.8775	476	3.45129
Q99623	PHB2	Prohibitin-2	15020.5	13.8746	477	4.20801
O60701	UGDH	UDP-glucose 6-dehydrogenase	14984	13.8711	478	2.61605
P14678	SNRPB	Small nuclear ribonucleoprotein-associated proteins B and B'	14937.2	13.8666	479	5.86177
P33992	MCM5	DNA replication licensing factor MCM5	14728.3	13.8463	480	2.10197
Q9UQ35	SRRM2	Serine/arginine repetitive matrix protein 2	14688.6	13.8424	481	9.0819
Q9P258	RCC2	Protein RCC2	14667.4	13.8403	482	3.54446
Q07065	CKAP4	Cytoskeleton-associated protein 4	14666.4	13.8402	483	2.84435
P04040	CAT	Catalase	14657	13.8393	484	3.63632
P08574	CYC1	Cytochrome c1, heme protein, mitochondrial	14621.2	13.8358	485	5.96055
Q16543	CDC37	Hsp90 co-chaperone Cdc37	14617	13.8354	486	5.3912
P11498	PC	Pyruvate carboxylase, mitochondrial	14599.1	13.8336	487	1.7691
P00568	AK1	Adenylate kinase isoenzyme 1	14594	13.8331	488	5.31716
P06493	CDK1	Cyclin-dependent kinase 1	14583.2	13.832	489	3.70223
Q13423	NNT	NAD(P) transhydrogenase, mitochondrial	14529.4	13.8267	490	3.42687
Q9UNF1	MAGED2	Melanoma-associated antigen D2	14513.9	13.8251	491	5.98906
P21980	TGM2	Protein-glutamine gamma-glutamyltransferase 2	14501.4	13.8239	492	2.89149
P98179	RBM3	RNA-binding protein 3	14497.1	13.8235	493	10.6318
P0DN76;Q01081	U2AF1L5;U2AF1	Splicing factor U2AF 35 kDa subunit-like protein;Splicing factor U2AF 35 kDa subunit	14490.2	13.8228	494	7.005
Q00688	FKBP3	Peptidyl-prolyl cis-trans isomerase FKBP3	14419.5	13.8157	495	4.25307
O43707	ACTN4	Alpha-actinin-4	14404.7	13.8143	496	5.34025
Q9BZK3	NACA4P	Putative nascent polypeptide-associated complex subunit alpha-like protein	14400.9	13.8139	497	10.3454
P22102	GART	Trifunctional purine biosynthetic protein adenosine-3	14379.6	13.8117	498	3.61993
Q9BS40	LXN	Latexin	14352.9	13.8091	499	6.10718
P40939	HADHA	Trifunctional enzyme subunit alpha, mitochondrial	14338.2	13.8076	500	2.97175
Q8WUM4	PDCD6IP	Programmed cell death 6-interacting protein	14329	13.8067	501	2.99532
P22061	PCMT1	Protein-L-isoaspartate(D-aspartate) O-methyltransferase	14313.1	13.805	502	6.06311
P61513	RPL37A	60S ribosomal protein L37a	14227.4	13.7964	503	7.87653
O00303	EIF3F	Eukaryotic translation initiation factor 3 subunit F	14110.9	13.7845	504	4.91174
Q9NY12	GAR1	H/ACA ribonucleoprotein complex subunit 1	14063.3	13.7796	505	9.56673
Q13263	TRIM28	Transcription intermediary factor 1-beta	14049.7	13.7783	506	3.03536
Q04941	PLP2	Proteolipid protein 2	14000.7	13.7732	507	15.6357
P53621	COPA	Coatomer subunit alpha	13963.4	13.7694	508	3.75641
Q14566	MCM6	DNA replication licensing factor MCM6	13874	13.7601	509	3.76664
P21291	CSRP1	Cysteine and glycine-rich protein 1	13868.2	13.7595	510	3.94572
Q13232	NME3	Nucleoside diphosphate kinase 3	13820.2	13.7545	511	9.36224
P62136	PPP1CA	Serine/threonine-protein phosphatase PP1-alpha catalytic subunit	13820.1	13.7545	512	4.39194
P02533	KRT14	Keratin, type I cytoskeletal 14	13786.8	13.751	513	12.9475
P17096	HMGA1	High mobility group protein HMG-I/HMG-Y	13753.3	13.7475	514	16.7613
P35228	NOS2	Nitric oxide synthase, inducible	13730.7	13.7451	515	9.69915
Q07021	C1QBP	Complement component 1 Q subcomponent-binding protein, mitochondrial	13693.6	13.7412	516	5.40283
P62841	RPS15	40S ribosomal protein S15	13670.8	13.7388	517	7.1584
Q16881	TXNRD1	Thioredoxin reductase 1, cytoplasmic	13639.2	13.7355	518	3.33817
P49591	SARS	Serine--tRNA ligase, cytoplasmic	13572.2	13.7284	519	4.28054
Q14315	FLNC	Filamin-C	13513.7	13.7221	520	13.4055
P35637	FUS	RNA-binding protein FUS	13511.5	13.7219	521	7.24479
P49748	ACADVL	Very long-chain specific acyl-CoA dehydrogenase, mitochondrial	13483	13.7189	522	3.13908
P09960	LTA4H	Leukotriene A-4 hydrolase	13444.9	13.7148	523	2.63947
P62873	GNB1	Guanine nucleotide-binding protein G(I)/G(S)/G(T) subunit beta-1	13350.6	13.7046	524	4.64542
O76021	RSL1D1	Ribosomal L1 domain-containing protein 1	13305.9	13.6998	525	4.64181
O14980	XPO1	Exportin-1	13304.1	13.6996	526	5.69506
Q04760	GLO1	Lactoylglutathione lyase	13301.2	13.6993	527	3.78085
Q9Y266	NUDC	Nuclear migration protein nudC	13253.7	13.6941	528	3.47607
Q9NZL9	MAT2B	Methionine adenosyltransferase 2 subunit beta	13243.5	13.693	529	3.41528
P17174	GOT1	Aspartate aminotransferase, cytoplasmic	13230.9	13.6916	530	2.54387
P04181	OAT	Ornithine aminotransferase, mitochondrial	13214	13.6898	531	5.05249
P41252	IARS	Isoleucine--tRNA ligase, cytoplasmic	13212.5	13.6896	532	3.77335
Q7L1Q6	BZW1	Basic leucine zipper and W2 domain-containing protein 1	13175.3	13.6856	533	5.53998
Q9NZ45	CISD1	CDGSH iron-sulfur domain-containing protein 1	13052.4	13.672	534	6.15598
O00487	PSMD14	26S proteasome non-ATPase regulatory subunit 14	13007.1	13.667	535	5.74978
Q9Y2X3	NOP58	Nucleolar protein 58	12996.2	13.6658	536	4.23649
Q16851	UGP2	UTP--glucose-1-phosphate uridylyltransferase	12968.8	13.6628	537	4.52402
O43143	DHX15	Pre-mRNA-splicing factor ATP-dependent RNA helicase DHX15	12957.5	13.6615	538	3.80325
P04264	KRT1	Keratin, type II cytoskeletal 1	12956.6	13.6613	539	107.045
P54886	ALDH18A1	Delta-1-pyrroline-5-carboxylate synthase	12953.8	13.6611	540	4.31876
Q9Y3F4	STRAP	Serine-threonine kinase receptor-associated protein	12953.4	13.661	541	2.54693
Q15717	ELAVL1	ELAV-like protein 1	12891.2	13.6541	542	4.54775
O15173	PGRMC2	Membrane-associated progesterone receptor component 2	12862.9	13.6509	543	5.96352
Q15370	ELOB	Elongin-B	12849.2	13.6494	544	5.18528
Q14247	CTTN	Src substrate cortactin	12813.9	13.6454	545	5.28548
P84090	ERH	Enhancer of rudimentary homolog	12809.8	13.645	546	11.0602
P55036	PSMD4	26S proteasome non-ATPase regulatory subunit 4	12800.7	13.6439	547	3.94733
P14868	DARS	Aspartate--tRNA ligase, cytoplasmic	12772.4	13.6407	548	2.39957
Q92973	TNPO1	Transportin-1	12742.2	13.6373	549	4.60965
Q01469	FABP5	Fatty acid-binding protein 5	12730	13.636	550	4.40784
Q13310	PABPC4	Polyadenylate-binding protein 4	12722.7	13.6351	551	4.00074
P30740	SERPINB1	Leukocyte elastase inhibitor	12681	13.6304	552	3.19455
O75821	EIF3G	Eukaryotic translation initiation factor 3 subunit G	12646.4	13.6264	553	4.59079
P20618	PSMB1	Proteasome subunit beta type-1	12600.3	13.6212	554	3.12374
Q99829	CPNE1	Copine-1	12570.7	13.6178	555	4.10984
P01891	HLA-A	HLA class I histocompatibility antigen, A-68 alpha chain	12544.7	13.6148	556	5.37595
P09661	SNRPA1	U2 small nuclear ribonucleoprotein A'	12517.8	13.6117	557	4.89935
Q7L0Y3	TRMT10C	tRNA methyltransferase 10 homolog C	12484.1	13.6078	558	4.86832
P56537	EIF6	Eukaryotic translation initiation factor 6	12470.4	13.6062	559	3.79038
O15347	HMGB3	High mobility group protein B3	12468.7	13.606	560	7.31029
P55884	EIF3B	Eukaryotic translation initiation factor 3 subunit B	12456.9	13.6047	561	4.14792
P24752	ACAT1	Acetyl-CoA acetyltransferase, mitochondrial	12442.6	13.603	562	6.25642
Q8NBJ5	COLGALT1	Procollagen galactosyltransferase 1	12440.2	13.6027	563	3.65186
Q02543	RPL18A	60S ribosomal protein L18a	12412.5	13.5995	564	5.73007
P21912	SDHB	Succinate dehydrogenase [ubiquinone] iron-sulfur subunit, mitochondrial	12412.4	13.5995	565	4.95088
P46940	IQGAP1	Ras GTPase-activating-like protein IQGAP1	12342.4	13.5913	566	3.66761
Q9P0L0	VAPA	Vesicle-associated membrane protein-associated protein A	12338.9	13.5909	567	6.14688
Q4V321	GAGE13	G antigen 13	12337.3	13.5907	568	18.0616
P25788	PSMA3	Proteasome subunit alpha type-3	12319.8	13.5887	569	6.54136
Q9H3K6	BOLA2	BolA-like protein 2	12301.8	13.5866	570	7.01393
Q6S8J3	POTEE	POTE ankyrin domain family member E	12283.6	13.5845	571	12.3843
Q08945	SSRP1	FACT complex subunit SSRP1	12219.8	13.5769	572	3.04528
P31947	SFN	14-3-3 protein sigma	12213.5	13.5762	573	7.37523
P42704	LRPPRC	Leucine-rich PPR motif-containing protein, mitochondrial	12147.2	13.5683	574	3.73062
P49588	AARS	Alanine--tRNA ligase, cytoplasmic	12104.9	13.5633	575	2.59511
Q15029	EFTUD2	116 kDa U5 small nuclear ribonucleoprotein component	12100.8	13.5628	576	1.96535
Q9UHV9	PFDN2	Prefoldin subunit 2	12079.2	13.5602	577	9.63404
Q9H0A0	NAT10	RNA cytidine acetyltransferase	12075.3	13.5598	578	3.45062
Q01082	SPTBN1	Spectrin beta chain, non-erythrocytic 1	12057.2	13.5576	579	4.66708
O75083	WDR1	WD repeat-containing protein 1	12025	13.5537	580	3.81363
P61769	B2M	Beta-2-microglobulin	11990	13.5495	581	13.161
O95881	TXNDC12	Thioredoxin domain-containing protein 12	11983.7	13.5488	582	5.16783
P62333	PSMC6	26S proteasome regulatory subunit 10B	11914.5	13.5404	583	2.62634
Q9Y5B9	SUPT16H	FACT complex subunit SPT16	11910.3	13.5399	584	3.89867
Q9UBT2	UBA2	SUMO-activating enzyme subunit 2	11896.7	13.5383	585	3.59688
P61081	UBE2M	NEDD8-conjugating enzyme Ubc12	11879.5	13.5362	586	4.21524
Q01813	PFKP	ATP-dependent 6-phosphofructokinase, platelet type	11873.4	13.5354	587	3.30309
P55809	OXCT1	Succinyl-CoA:3-ketoacid coenzyme A transferase 1, mitochondrial	11870.2	13.5351	588	3.64099
Q12824	SMARCB1	SWI/SNF-related matrix-associated actin-dependent regulator of chromatin subfamily B member 1	11870.2	13.5351	589	4.75182
Q13151	HNRNPA0	Heterogeneous nuclear ribonucleoprotein A0	11808.9	13.5276	590	8.02177
P07339	CTSD	Cathepsin D	11787	13.5249	591	4.19114
P78347	GTF2I	General transcription factor II-I	11785.3	13.5247	592	3.3866
P08237	PFKM	ATP-dependent 6-phosphofructokinase, muscle type	11744.2	13.5197	593	2.71662
P02771	AFP	Alpha-fetoprotein	11687.2	13.5126	594	8.63808
O75607	NPM3	Nucleoplasmin-3	11623.2	13.5047	595	5.60152
P62854	RPS26	40S ribosomal protein S26	11604.1	13.5023	596	6.96885
Q8TEM1	NUP210	Nuclear pore membrane glycoprotein 210	11577.2	13.499	597	4.68267
P50995	ANXA11	Annexin A11	11569.4	13.498	598	3.64516
P52292	KPNA2	Importin subunit alpha-1	11564.5	13.4974	599	3.1656
Q13813	SPTAN1	Spectrin alpha chain, non-erythrocytic 1	11563.7	13.4973	600	7.8463
O75717	WDHD1	WD repeat and HMG-box DNA-binding protein 1	11518.6	13.4917	601	3.29708
Q9Y285	FARSA	Phenylalanine--tRNA ligase alpha subunit	11500.2	13.4894	602	3.85477
Q14980	NUMA1	Nuclear mitotic apparatus protein 1	11492.6	13.4884	603	3.23472
Q14157	UBAP2L	Ubiquitin-associated protein 2-like	11492.5	13.4884	604	5.2008
Q9BQA1	WDR77	Methylosome protein 50	11485.2	13.4875	605	7.36435
Q96QK1	VPS35	Vacuolar protein sorting-associated protein 35	11462.6	13.4846	606	6.01763
P22087	FBL	rRNA 2'-O-methyltransferase fibrillarin	11459.2	13.4842	607	5.41731
O95816	BAG2	BAG family molecular chaperone regulator 2	11439.6	13.4817	608	4.91436
P0CG38	POTEI	POTE ankyrin domain family member I	11434.4	13.4811	609	13.3438
P18206	VCL	Vinculin	11398.1	13.4765	610	4.29691
P49755	TMED10	Transmembrane emp24 domain-containing protein 10	11397.9	13.4765	611	5.20084
P14923	JUP	Junction plakoglobin	11390.6	13.4756	612	3.92836
P24666	ACP1	Low molecular weight phosphotyrosine protein phosphatase	11388.2	13.4753	613	5.17839
Q86T23	CROCCP2	Putative ciliary rootlet coiled-coil protein-like 1 protein	11386.6	13.475	614	11.324
O75534	CSDE1	Cold shock domain-containing protein E1	11372	13.4732	615	3.2359
Q9BZZ5	API5	Apoptosis inhibitor 5	11368.1	13.4727	616	3.39294
O00429	DNM1L	Dynamin-1-like protein	11296.2	13.4635	617	3.60064
Q8NC51	SERBP1	Plasminogen activator inhibitor 1 RNA-binding protein	11279.3	13.4614	618	6.48353
Q99615	DNAJC7	DnaJ homolog subfamily C member 7	11256	13.4584	619	5.88504
Q8N163	CCAR2	Cell cycle and apoptosis regulator protein 2	11231.3	13.4552	620	4.61985
Q96IR7	HPDL	4-hydroxyphenylpyruvate dioxygenase-like protein	11174.3	13.4479	621	5.70602
Q9UKK9	NUDT5	ADP-sugar pyrophosphatase	11171.8	13.4476	622	4.10723
P62917	RPL8	60S ribosomal protein L8	11167.1	13.447	623	4.31841
P11908	PRPS2	Ribose-phosphate pyrophosphokinase 2	11162.9	13.4464	624	7.05611
P20339	RAB5A	Ras-related protein Rab-5A	11147.8	13.4445	625	5.50891
Q9NSE4	IARS2	Isoleucine--tRNA ligase, mitochondrial	11139.2	13.4434	626	2.88912
P46063	RECQL	ATP-dependent DNA helicase Q1	11120.7	13.441	627	4.7607
O43809	NUDT21	Cleavage and polyadenylation specificity factor subunit 5	11109.3	13.4395	628	7.20159
Q14019	COTL1	Coactosin-like protein	11104.7	13.4389	629	8.70453
P30153	PPP2R1A	Serine/threonine-protein phosphatase 2A 65 kDa regulatory subunit A alpha isoform	11098.2	13.438	630	3.6504
P61160	ACTR2	Actin-related protein 2	11094.9	13.4376	631	4.8754
P11177	PDHB	Pyruvate dehydrogenase E1 component subunit beta, mitochondrial	11020.1	13.4279	632	3.77165
O00469	PLOD2	Procollagen-lysine,2-oxoglutarate 5-dioxygenase 2	10983.1	13.423	633	2.56412
Q8NHG8	ZNRF2	E3 ubiquitin-protein ligase ZNRF2	10943.1	13.4177	634	8.50774
P61158	ACTR3	Actin-related protein 3	10928.3	13.4158	635	3.70102
P15170	GSPT1	Eukaryotic peptide chain release factor GTP-binding subunit ERF3A	10921.1	13.4148	636	2.56442
Q9BQ04	RBM4B	RNA-binding protein 4B	10915.2	13.4141	637	3.43779
P27338	MAOB	Amine oxidase [flavin-containing] B	10892.5	13.411	638	3.69307
P05556	ITGB1	Integrin beta-1	10890.1	13.4107	639	4.086
Q9BVP2	GNL3	Guanine nucleotide-binding protein-like 3	10889.5	13.4107	640	3.09011
P33176	KIF5B	Kinesin-1 heavy chain	10889	13.4106	641	2.80625
Q58FF6	HSP90AB4P	Putative heat shock protein HSP 90-beta 4	10887	13.4103	642	15.327
O75400	PRPF40A	Pre-mRNA-processing factor 40 homolog A	10849.8	13.4054	643	8.11756
P18754	RCC1	Regulator of chromosome condensation	10845.4	13.4048	644	4.69683
P46087	NOP2	Probable 28S rRNA (cytosine(4447)-C(5))-methyltransferase	10822	13.4017	645	5.47628
Q8NE71	ABCF1	ATP-binding cassette sub-family F member 1	10812.2	13.4004	646	4.53219
Q8TDN6	BRIX1	Ribosome biogenesis protein BRX1 homolog	10780.8	13.3962	647	5.56297
Q6P2Q9	PRPF8	Pre-mRNA-processing-splicing factor 8	10755.7	13.3928	648	3.95368
P21266	GSTM3	Glutathione S-transferase Mu 3	10755.1	13.3927	649	6.37697
P30626	SRI	Sorcin	10743.4	13.3912	650	9.86273
Q8N196	SIX5	Homeobox protein SIX5	10724	13.3885	651	18.8111
P49189	ALDH9A1	4-trimethylaminobutyraldehyde dehydrogenase	10706.2	13.3862	652	2.84961
Q1KMD3	HNRNPUL2	Heterogeneous nuclear ribonucleoprotein U-like protein 2	10702.1	13.3856	653	2.46862
Q16555	DPYSL2	Dihydropyrimidinase-related protein 2	10697.5	13.385	654	2.90514
O60869	EDF1	Endothelial differentiation-related factor 1	10694.4	13.3846	655	6.79003
P43307	SSR1	Translocon-associated protein subunit alpha	10686.1	13.3834	656	13.446
Q9NR56	MBNL1	Muscleblind-like protein 1	10683.4	13.3831	657	6.10438
Q92734	TFG	Protein TFG	10664.4	13.3805	658	5.37566
P12235	SLC25A4	ADP/ATP translocase 1	10647.4	13.3782	659	4.25766
Q9H3N1	TMX1	Thioredoxin-related transmembrane protein 1	10622.9	13.3749	660	5.04458
P15559	NQO1	NAD(P)H dehydrogenase [quinone] 1	10596.1	13.3712	661	4.19878
P14314	PRKCSH	Glucosidase 2 subunit beta	10542.6	13.3639	662	9.93716
P30520	ADSS	Adenylosuccinate synthetase isozyme 2	10495.7	13.3575	663	3.66461
P48735	IDH2	Isocitrate dehydrogenase [NADP], mitochondrial	10477.1	13.355	664	3.36333
O15067	PFAS	Phosphoribosylformylglycinamidine synthase	10464.1	13.3532	665	3.06226
P27105	STOM	Erythrocyte band 7 integral membrane protein	10450.9	13.3513	666	3.48675
P54577	YARS	Tyrosine--tRNA ligase, cytoplasmic	10438.3	13.3496	667	2.48455
Q969H8	MYDGF	Myeloid-derived growth factor	10425.1	13.3478	668	4.59397
P52815	MRPL12	39S ribosomal protein L12, mitochondrial	10417.4	13.3467	669	12.2738
P47756	CAPZB	F-actin-capping protein subunit beta	10388.8	13.3427	670	3.85089
O14737	PDCD5	Programmed cell death protein 5	10383.1	13.342	671	7.26197
Q9UKY7	CDV3	Protein CDV3 homolog	10379.8	13.3415	672	5.63933
P24941	CDK2	Cyclin-dependent kinase 2	10378	13.3412	673	4.9539
Q96PK6	RBM14	RNA-binding protein 14	10373.6	13.3406	674	3.33736
Q9UKA9	PTBP2	Polypyrimidine tract-binding protein 2	10372.3	13.3405	675	4.72721
O43169	CYB5B	Cytochrome b5 type B	10364.3	13.3393	676	10.9383
P62314	SNRPD1	Small nuclear ribonucleoprotein Sm D1	10331	13.3347	677	8.34032
Q9BXP5	SRRT	Serrate RNA effector molecule homolog	10310.3	13.3318	678	4.46828
P25786	PSMA1	Proteasome subunit alpha type-1	10302.4	13.3307	679	4.35518
P61956	SUMO2	Small ubiquitin-related modifier 2	10295.2	13.3297	680	10.7801
P13798	APEH	Acylamino-acid-releasing enzyme	10289.4	13.3289	681	4.01492
P52735	VAV2	Guanine nucleotide exchange factor VAV2	10284.9	13.3282	682	7.31908
P49915	GMPS	GMP synthase [glutamine-hydrolyzing]	10269.7	13.3261	683	3.05207
P27348	YWHAQ	14-3-3 protein theta	10265.2	13.3255	684	4.36033
P68871	HBB	Hemoglobin subunit beta	10245.7	13.3227	685	11.3471
Q14683	SMC1A	Structural maintenance of chromosomes protein 1A	10229	13.3204	686	1.93844
P46013	MKI67	Proliferation marker protein Ki-67	10204.7	13.317	687	5.94696
P61923	COPZ1	Coatomer subunit zeta-1	10203.3	13.3167	688	7.39932
Q14978	NOLC1	Nucleolar and coiled-body phosphoprotein 1	10191	13.315	689	5.72074
P98082	DAB2	Disabled homolog 2	10177	13.313	690	3.97714
Q03252	LMNB2	Lamin-B2	10170.3	13.3121	691	3.02655
P49321	NASP	Nuclear autoantigenic sperm protein	10169.4	13.3119	692	4.46648
P49247	RPIA	Ribose-5-phosphate isomerase	10169.4	13.3119	693	6.55156
Q99436	PSMB7	Proteasome subunit beta type-7	10163.9	13.3112	694	5.29408
Q96AY3	FKBP10	Peptidyl-prolyl cis-trans isomerase FKBP10	10087.1	13.3002	695	3.84717
P16152	CBR1	Carbonyl reductase [NADPH] 1	10085.5	13.3	696	5.65373
Q9Y6E2	BZW2	Basic leucine zipper and W2 domain-containing protein 2	10036	13.2929	697	6.16982
Q9NSD9	FARSB	Phenylalanine--tRNA ligase beta subunit	10030.8	13.2921	698	3.39882
P09669	COX6C	Cytochrome c oxidase subunit 6C	10020.3	13.2906	699	11.5453
O43684	BUB3	Mitotic checkpoint protein BUB3	9987.8	13.286	700	3.45695
P00367	GLUD1	Glutamate dehydrogenase 1, mitochondrial	9978	13.2845	701	3.11392
Q14204	DYNC1H1	Cytoplasmic dynein 1 heavy chain 1	9945.37	13.2798	702	2.88778
P41091	EIF2S3	Eukaryotic translation initiation factor 2 subunit 3	9935.54	13.2784	703	8.1137
P11413	G6PD	Glucose-6-phosphate 1-dehydrogenase	9884.21	13.2709	704	4.13159
P52888	THOP1	Thimet oligopeptidase	9870.02	13.2688	705	2.72066
Q9P2J5	LARS	Leucine--tRNA ligase, cytoplasmic	9869.46	13.2688	706	2.35276
P31040	SDHA	Succinate dehydrogenase [ubiquinone] flavoprotein subunit, mitochondrial	9868.56	13.2686	707	2.8418
P67936	TPM4	Tropomyosin alpha-4 chain	9839.45	13.2644	708	9.69152
P41250	GARS	Glycine--tRNA ligase	9835.31	13.2638	709	2.91599
P46060	RANGAP1	Ran GTPase-activating protein 1	9788.28	13.2568	710	3.53083
Q14847	LASP1	LIM and SH3 domain protein 1	9787.6	13.2567	711	4.56925
P78316	NOP14	Nucleolar protein 14	9762.2	13.253	712	6.64489
E9PAV3	NACA	Nascent polypeptide-associated complex subunit alpha, muscle-specific form	9739.35	13.2496	713	12.2705
Q96I24	FUBP3	Far upstream element-binding protein 3	9718.81	13.2466	714	2.82158
O14579	COPE	Coatomer subunit epsilon	9708.58	13.245	715	6.32792
O00151	PDLIM1	PDZ and LIM domain protein 1	9671.76	13.2396	716	4.87977
Q13011	ECH1	Delta(3,5)-Delta(2,4)-dienoyl-CoA isomerase, mitochondrial	9669.63	13.2392	717	5.77978
P28482	MAPK1	Mitogen-activated protein kinase 1	9664.4	13.2385	718	4.42567
Q92552	MRPS27	28S ribosomal protein S27, mitochondrial	9623.99	13.2324	719	4.51584
P62191	PSMC1	26S proteasome regulatory subunit 4	9581.77	13.2261	720	3.40542
Q05519	SRSF11	Serine/arginine-rich splicing factor 11	9566.78	13.2238	721	9.78174
Q96A26	FAM162A	Protein FAM162A	9549.24	13.2212	722	6.81312
Q9BUJ2	HNRNPUL1	Heterogeneous nuclear ribonucleoprotein U-like protein 1	9520.84	13.2169	723	3.76612
P12081	HARS	Histidine--tRNA ligase, cytoplasmic	9519.12	13.2166	724	2.59118
Q53EL6	PDCD4	Programmed cell death protein 4	9509.55	13.2152	725	4.25305
Q86UP2	KTN1	Kinectin	9468.42	13.2089	726	2.87744
Q8IX12	CCAR1	Cell division cycle and apoptosis regulator protein 1	9465.2	13.2084	727	3.35776
P26640	VARS	Valine--tRNA ligase	9462.26	13.208	728	3.1782
Q8NCW5	NAXE	NAD(P)H-hydrate epimerase	9454.66	13.2068	729	3.78443
P62140	PPP1CB	Serine/threonine-protein phosphatase PP1-beta catalytic subunit	9447.52	13.2057	730	6.91869
P56385	ATP5ME	ATP synthase subunit e, mitochondrial	9443.02	13.205	731	13.2964
Q9UHX1	PUF60	Poly(U)-binding-splicing factor PUF60	9432.97	13.2035	732	2.72764
Q9Y6C9	MTCH2	Mitochondrial carrier homolog 2	9415.83	13.2009	733	5.40687
P30049	ATP5F1D	ATP synthase subunit delta, mitochondrial	9413.7	13.2005	734	12.674
P37235	HPCAL1	Hippocalcin-like protein 1	9396.68	13.1979	735	24.1317
Q00341	HDLBP	Vigilin	9395.76	13.1978	736	2.77471
P08708	RPS17	40S ribosomal protein S17	9357.24	13.1919	737	7.62752
Q13200	PSMD2	26S proteasome non-ATPase regulatory subunit 2	9348.37	13.1905	738	3.1358
Q13177	PAK2	Serine/threonine-protein kinase PAK 2	9334.38	13.1883	739	2.59525
P04080	CSTB	Cystatin-B	9306.6	13.184	740	8.28404
O75874	IDH1	Isocitrate dehydrogenase [NADP] cytoplasmic	9289.75	13.1814	741	4.18219
Q9BVK6	TMED9	Transmembrane emp24 domain-containing protein 9	9282.83	13.1803	742	4.85897
Q16181	2007-09-01	Septin-7	9267.82	13.178	743	3.37725
O75396	SEC22B	Vesicle-trafficking protein SEC22b	9235.27	13.1729	744	5.35503
Q96GQ7	DDX27	Probable ATP-dependent RNA helicase DDX27	9225.87	13.1715	745	3.18978
O43795	MYO1B	Unconventional myosin-Ib	9211.02	13.1691	746	3.70012
Q9HC38	GLOD4	Glyoxalase domain-containing protein 4	9210.01	13.169	747	3.59246
Q99459	CDC5L	Cell division cycle 5-like protein	9198.4	13.1672	748	4.36814
Q9NR28	DIABLO	Diablo homolog, mitochondrial	9186.18	13.1652	749	12.9039
Q9H9B4	SFXN1	Sideroflexin-1	9183.31	13.1648	750	4.37811
P04179	SOD2	Superoxide dismutase [Mn], mitochondrial	9178.31	13.164	751	5.08899
Q9UBE0	SAE1	SUMO-activating enzyme subunit 1	9173.29	13.1632	752	4.11826
P49419	ALDH7A1	Alpha-aminoadipic semialdehyde dehydrogenase	9155.52	13.1604	753	2.45378
P18085	ARF4	ADP-ribosylation factor 4	9155.16	13.1604	754	11.8893
O75643	SNRNP200	U5 small nuclear ribonucleoprotein 200 kDa helicase	9100.79	13.1518	755	3.86993
O95831	AIFM1	Apoptosis-inducing factor 1, mitochondrial	9095.43	13.1509	756	3.44668
P52597	HNRNPF	Heterogeneous nuclear ribonucleoprotein F	9090.85	13.1502	757	3.81962
P50213	IDH3A	Isocitrate dehydrogenase [NAD] subunit alpha, mitochondrial	9080.37	13.1485	758	3.84344
Q92922	SMARCC1	SWI/SNF complex subunit SMARCC1	9036.89	13.1416	759	3.55166
Q8N1G4	LRRC47	Leucine-rich repeat-containing protein 47	9026.19	13.1399	760	4.68517
Q9NZM1	MYOF	Myoferlin	9017.94	13.1386	761	1.89014
P10768	ESD	S-formylglutathione hydrolase	9009.48	13.1372	762	5.10647
P35244	RPA3	Replication protein A 14 kDa subunit	9008.96	13.1371	763	5.17042
P63208	SKP1	S-phase kinase-associated protein 1	8999.13	13.1356	764	7.88206
O95456	PSMG1	Proteasome assembly chaperone 1	8987.46	13.1337	765	4.80724
P68032	ACTC1	Actin, alpha cardiac muscle 1	8985.22	13.1333	766	10.9085
P78527	PRKDC	DNA-dependent protein kinase catalytic subunit	8976.63	13.132	767	3.66186
P08559	PDHA1	Pyruvate dehydrogenase E1 component subunit alpha, somatic form, mitochondrial	8976.2	13.1319	768	3.99903
Q99460	PSMD1	26S proteasome non-ATPase regulatory subunit 1	8956.57	13.1287	769	2.87438
P51665	PSMD7	26S proteasome non-ATPase regulatory subunit 7	8945.91	13.127	770	5.82463
P58107	EPPK1	Epiplakin	8940.28	13.1261	771	2.70739
O60884	DNAJA2	DnaJ homolog subfamily A member 2	8907.56	13.1208	772	8.1115
Q13155	AIMP2	Aminoacyl tRNA synthase complex-interacting multifunctional protein 2	8901.78	13.1199	773	5.55195
P17812	CTPS1	CTP synthase 1	8898.15	13.1193	774	3.92352
P45973	CBX5	Chromobox protein homolog 5	8883.85	13.117	775	5.01155
P61758	VBP1	Prefoldin subunit 3	8870.49	13.1148	776	6.36308
P11766	ADH5	Alcohol dehydrogenase class-3	8861.41	13.1133	777	4.5568
Q15459	SF3A1	Splicing factor 3A subunit 1	8844.8	13.1106	778	2.73636
P11388	TOP2A	DNA topoisomerase 2-alpha	8815.26	13.1058	779	3.29807
P62304	SNRPE	Small nuclear ribonucleoprotein E	8807.29	13.1045	780	14.9712
P54578	USP14	Ubiquitin carboxyl-terminal hydrolase 14	8766.39	13.0978	781	5.74918
P15328	FOLR1	Folate receptor alpha	8650	13.0785	782	6.4389
Q15274	QPRT	Nicotinate-nucleotide pyrophosphorylase [carboxylating]	8637.76	13.0764	783	6.0123
Q9NUU7	DDX19A	ATP-dependent RNA helicase DDX19A	8623.98	13.0741	784	3.71493
Q9Y262	EIF3L	Eukaryotic translation initiation factor 3 subunit L	8618.36	13.0732	785	6.54134
O00625	PIR	Pirin	8616.54	13.0729	786	4.16293
Q9Y5S9	RBM8A	RNA-binding protein 8A	8609.94	13.0718	787	22.4643
Q86VP6	CAND1	Cullin-associated NEDD8-dissociated protein 1	8604.62	13.0709	788	2.52703
P50238	CRIP1	Cysteine-rich protein 1	8599.65	13.0701	789	11.5391
P26885	FKBP2	Peptidyl-prolyl cis-trans isomerase FKBP2	8559.83	13.0634	790	9.03332
P10620	MGST1	Microsomal glutathione S-transferase 1	8555.67	13.0627	791	9.0767
Q9Y2W1	THRAP3	Thyroid hormone receptor-associated protein 3	8553.73	13.0623	792	6.18516
P20073	ANXA7	Annexin A7	8538.95	13.0598	793	4.05426
Q9BTT0	ANP32E	Acidic leucine-rich nuclear phosphoprotein 32 family member E	8531.1	13.0585	794	12.4361
O94776	MTA2	Metastasis-associated protein MTA2	8517.7	13.0562	795	3.39628
O60888	CUTA	Protein CutA	8499.71	13.0532	796	12.5649
P30485	HLA-B	HLA class I histocompatibility antigen, B-47 alpha chain	8475.31	13.0491	797	8.75981
P50452	SERPINB8	Serpin B8	8466.8	13.0476	798	9.67511
Q9Y3B8	REXO2	Oligoribonuclease, mitochondrial	8454.41	13.0455	799	12.3883
P53992	SEC24C	Protein transport protein Sec24C	8436.8	13.0425	800	3.43692
O00483	NDUFA4	Cytochrome c oxidase subunit NDUFA4	8422.03	13.04	801	8.48699
P48444	ARCN1	Coatomer subunit delta	8421.37	13.0398	802	3.68006
P47755	CAPZA2	F-actin-capping protein subunit alpha-2	8414.21	13.0386	803	5.04183
P23434	GCSH	Glycine cleavage system H protein, mitochondrial	8407.39	13.0374	804	12.849
P17655	CAPN2	Calpain-2 catalytic subunit	8407.19	13.0374	805	8.52308
Q9Y277	VDAC3	Voltage-dependent anion-selective channel protein 3	8390.88	13.0346	806	4.38863
O00232	PSMD12	26S proteasome non-ATPase regulatory subunit 12	8382.44	13.0332	807	4.90574
Q13404	UBE2V1	Ubiquitin-conjugating enzyme E2 variant 1	8371.96	13.0313	808	4.88097
Q96RP9	GFM1	Elongation factor G, mitochondrial	8368.43	13.0307	809	2.46095
O14744	PRMT5	Protein arginine N-methyltransferase 5	8360.89	13.0294	810	3.09394
P47897	QARS	Glutamine--tRNA ligase	8356.37	13.0287	811	4.1944
Q9BQ83	SLX1A	Structure-specific endonuclease subunit SLX1	8353.57	13.0282	812	17.983
P43121	MCAM	Cell surface glycoprotein MUC18	8316.51	13.0218	813	5.2392
Q16666	IFI16	Gamma-interferon-inducible protein 16	8299.59	13.0188	814	2.92853
Q969X5	ERGIC1	Endoplasmic reticulum-Golgi intermediate compartment protein 1	8293.33	13.0177	815	6.44171
P28838	LAP3	Cytosol aminopeptidase	8288.25	13.0169	816	3.91017
A6NDG6	PGP	Glycerol-3-phosphate phosphatase	8272.73	13.0141	817	4.70555
Q9GZT3	SLIRP	SRA stem-loop-interacting RNA-binding protein, mitochondrial	8256.7	13.0113	818	6.8863
Q9Y490	TLN1	Talin-1	8249.11	13.01	819	3.41461
P15924	DSP	Desmoplakin	8236.25	13.0078	820	3.36633
O75368	SH3BGRL	SH3 domain-binding glutamic acid-rich-like protein	8235.06	13.0076	821	6.74779
O60841	EIF5B	Eukaryotic translation initiation factor 5B	8218.4	13.0046	822	8.89668
Q9Y295	DRG1	Developmentally-regulated GTP-binding protein 1	8202.41	13.0018	823	3.17242
Q14103	HNRNPD	Heterogeneous nuclear ribonucleoprotein D0	8200.21	13.0014	824	3.917
P42166	TMPO	Lamina-associated polypeptide 2, isoform alpha	8199.58	13.0013	825	3.82765
P84095	RHOG	Rho-related GTP-binding protein RhoG	8185.76	12.9989	826	4.26991
P35606	COPB2	Coatomer subunit beta'	8164.1	12.9951	827	3.64808
Q9UHD1	CHORDC1	Cysteine and histidine-rich domain-containing protein 1	8156.47	12.9937	828	4.23967
Q5SSJ5	HP1BP3	Heterochromatin protein 1-binding protein 3	8154.59	12.9934	829	5.38642
P62316	SNRPD2	Small nuclear ribonucleoprotein Sm D2	8138.59	12.9906	830	4.14657
Q12904	AIMP1	Aminoacyl tRNA synthase complex-interacting multifunctional protein 1	8134.59	12.9899	831	3.10734
Q9H910	JPT2	Jupiter microtubule associated homolog 2	8131.34	12.9893	832	8.56544
Q92598	HSPH1	Heat shock protein 105 kDa	8127.02	12.9885	833	2.25796
P42765	ACAA2	3-ketoacyl-CoA thiolase, mitochondrial	8124.49	12.9881	834	5.46963
P55263	ADK	Adenosine kinase	8082.98	12.9807	835	5.22028
P56192	MARS	Methionine--tRNA ligase, cytoplasmic	8080.9	12.9803	836	2.58937
Q08722	CD47	Leukocyte surface antigen CD47	8073.5	12.979	837	8.53532
P47985	UQCRFS1	Cytochrome b-c1 complex subunit Rieske, mitochondrial	8062.2	12.977	838	4.93274
Q9H0D6	XRN2	5'-3' exoribonuclease 2	8054.84	12.9756	839	3.55808
P61221	ABCE1	ATP-binding cassette sub-family E member 1	8051.45	12.975	840	2.62331
O60664	PLIN3	Perilipin-3	8011.55	12.9679	841	6.09595
Q9H3G5	CPVL	Probable serine carboxypeptidase CPVL	8011.15	12.9678	842	7.73161
Q8IY81	FTSJ3	pre-rRNA processing protein FTSJ3	8008.13	12.9672	843	6.88553
O00116	AGPS	Alkyldihydroxyacetonephosphate synthase, peroxisomal	8007.21	12.9671	844	3.74759
Q9NYF8	BCLAF1	Bcl-2-associated transcription factor 1	8001.48	12.9661	845	5.40359
Q13347	EIF3I	Eukaryotic translation initiation factor 3 subunit I	8001.47	12.966	846	3.8029
P36776	LONP1	Lon protease homolog, mitochondrial	8000.38	12.9659	847	3.09423
Q13442	PDAP1	28 kDa heat- and acid-stable phosphoprotein	7933.64	12.9538	848	8.41236
Q9Y5M8	SRPRB	Signal recognition particle receptor subunit beta	7933.39	12.9537	849	4.55403
O00422	SAP18	Histone deacetylase complex subunit SAP18	7928.14	12.9528	850	7.55241
P53990	IST1	IST1 homolog	7898.75	12.9474	851	7.0187
P22695	UQCRC2	Cytochrome b-c1 complex subunit 2, mitochondrial	7885.87	12.9451	852	4.51432
Q6GMV3	PTRHD1	Putative peptidyl-tRNA hydrolase PTRHD1	7880.01	12.944	853	5.11077
O14715	RGPD8	RANBP2-like and GRIP domain-containing protein 8	7868.89	12.9419	854	4.78428
Q08752	PPID	Peptidyl-prolyl cis-trans isomerase D	7861.32	12.9406	855	4.26951
Q9NVI7	ATAD3A	ATPase family AAA domain-containing protein 3A	7847.44	12.938	856	3.45238
O95433	AHSA1	Activator of 90 kDa heat shock protein ATPase homolog 1	7826.96	12.9342	857	7.69871
P09012	SNRPA	U1 small nuclear ribonucleoprotein A	7809.11	12.9309	858	7.90861
P12270	TPR	Nucleoprotein TPR	7804.74	12.9301	859	3.47598
P36957	DLST	Dihydrolipoyllysine-residue succinyltransferase component of 2-oxoglutarate dehydrogenase complex, mitochondrial	7788.16	12.9271	860	5.16886
Q14116	IL18	Interleukin-18	7761.74	12.9222	861	7.03459
P43897	TSFM	Elongation factor Ts, mitochondrial	7732.74	12.9168	862	4.97683
O15371	EIF3D	Eukaryotic translation initiation factor 3 subunit D	7731.8	12.9166	863	3.22218
P55010	EIF5	Eukaryotic translation initiation factor 5	7728.86	12.916	864	3.33693
Q9Y450	HBS1L	HBS1-like protein	7724.45	12.9152	865	5.28302
O95757	HSPA4L	Heat shock 70 kDa protein 4L	7709.76	12.9125	866	3.20895
P61086	UBE2K	Ubiquitin-conjugating enzyme E2 K	7706.34	12.9118	867	4.96025
P43304	GPD2	Glycerol-3-phosphate dehydrogenase, mitochondrial	7700.46	12.9107	868	3.70743
Q9ULV4	CORO1C	Coronin-1C	7696.49	12.91	869	3.63905
P51116	FXR2	Fragile X mental retardation syndrome-related protein 2	7672.84	12.9055	870	4.57672
O94979	SEC31A	Protein transport protein Sec31A	7643.9	12.9001	871	3.37759
Q9BXT2	CACNG6	Voltage-dependent calcium channel gamma-6 subunit	7639.33	12.8992	872	15.0407
P40261	NNMT	Nicotinamide N-methyltransferase	7629.79	12.8974	873	4.95399
P62310	LSM3	U6 snRNA-associated Sm-like protein LSm3	7611.44	12.894	874	11.7463
P20042	EIF2S2	Eukaryotic translation initiation factor 2 subunit 2	7587.28	12.8894	875	5.95166
P33240	CSTF2	Cleavage stimulation factor subunit 2	7584.82	12.8889	876	7.60409
Q15019	2002-09-01	Septin-2	7583.63	12.8887	877	3.17842
Q9BT78	COPS4	COP9 signalosome complex subunit 4	7576.68	12.8873	878	5.61416
P52788	SMS	Spermine synthase	7568.72	12.8858	879	4.04939
Q9NR31	SAR1A	GTP-binding protein SAR1a	7556.21	12.8834	880	7.00849
P16220	CREB1	Cyclic AMP-responsive element-binding protein 1	7550.58	12.8824	881	9.47566
A8MWD9	SNRPGP15	Putative small nuclear ribonucleoprotein G-like protein 15	7533.23	12.8791	882	18.4035
Q6UB35	MTHFD1L	Monofunctional C1-tetrahydrofolate synthase, mitochondrial	7530.74	12.8786	883	5.43189
Q7L2E3	DHX30	ATP-dependent RNA helicase DHX30	7519.63	12.8764	884	2.51397
Q9BUP3	HTATIP2	Oxidoreductase HTATIP2	7516.3	12.8758	885	4.30468
P0CW18	PRSS56	Serine protease 56	7512.75	12.8751	886	4.90447
O15143	ARPC1B	Actin-related protein 2/3 complex subunit 1B	7508.61	12.8743	887	4.85652
P49458	SRP9	Signal recognition particle 9 kDa protein	7483.07	12.8694	888	10.7292
Q14498	RBM39	RNA-binding protein 39	7474.74	12.8678	889	6.46671
P37837	TALDO1	Transaldolase	7472.5	12.8674	890	3.18774
Q12797	ASPH	Aspartyl/asparaginyl beta-hydroxylase	7458.87	12.8647	891	2.99251
O96019	ACTL6A	Actin-like protein 6A	7444.65	12.862	892	3.41405
Q9H307	PNN	Pinin	7437.95	12.8607	893	9.71817
O00425	IGF2BP3	Insulin-like growth factor 2 mRNA-binding protein 3	7380.99	12.8496	894	4.73641
Q9H074	PAIP1	Polyadenylate-binding protein-interacting protein 1	7373.85	12.8482	895	6.73983
O43399	TPD52L2	Tumor protein D54	7366.87	12.8468	896	6.14763
Q99798	ACO2	Aconitate hydratase, mitochondrial	7338.04	12.8412	897	2.3227
Q9BZE4	GTPBP4	Nucleolar GTP-binding protein 1	7311.97	12.836	898	5.05846
O75340	PDCD6	Programmed cell death protein 6	7309.97	12.8356	899	5.00362
Q9BQ69	MACROD1	O-acetyl-ADP-ribose deacetylase MACROD1	7307.51	12.8352	900	4.86358
Q13642	FHL1	Four and a half LIM domains protein 1	7305.19	12.8347	901	5.18013
P52948	NUP98	Nuclear pore complex protein Nup98-Nup96	7298.18	12.8333	902	2.73142
Q8WWM7	ATXN2L	Ataxin-2-like protein	7298.14	12.8333	903	4.04927
O43148	RNMT	mRNA cap guanine-N7 methyltransferase	7292.55	12.8322	904	4.57601
O75822	EIF3J	Eukaryotic translation initiation factor 3 subunit J	7290.94	12.8319	905	7.71419
P42167	TMPO	Lamina-associated polypeptide 2, isoforms beta/gamma	7281	12.8299	906	4.31285
Q9UL46	PSME2	Proteasome activator complex subunit 2	7265.09	12.8268	907	11.8987
Q9NTJ3	SMC4	Structural maintenance of chromosomes protein 4	7241.7	12.8221	908	2.48275
Q9UNM6	PSMD13	26S proteasome non-ATPase regulatory subunit 13	7213.78	12.8165	909	4.23334
O15372	EIF3H	Eukaryotic translation initiation factor 3 subunit H	7212.16	12.8162	910	3.66287
P35250	RFC2	Replication factor C subunit 2	7205.77	12.8149	911	3.6811
Q99536	VAT1	Synaptic vesicle membrane protein VAT-1 homolog	7201.66	12.8141	912	4.49689
O00541	PES1	Pescadillo homolog	7196.14	12.813	913	3.54091
Q8IXK2	GALNT12	Polypeptide N-acetylgalactosaminyltransferase 12	7191.87	12.8121	914	10.2939
Q8NDC0	MAPK1IP1L	MAPK-interacting and spindle-stabilizing protein-like	7174.79	12.8087	915	13.2041
P52701	MSH6	DNA mismatch repair protein Msh6	7173.73	12.8085	916	2.66344
P23258	TUBG1	Tubulin gamma-1 chain	7166.28	12.807	917	4.67191
Q9UK45	LSM7	U6 snRNA-associated Sm-like protein LSm7	7161.17	12.806	918	9.50006
P61163	ACTR1A	Alpha-centractin	7159.35	12.8056	919	3.59824
Q99614	TTC1	Tetratricopeptide repeat protein 1	7150.55	12.8038	920	7.1015
Q14764	MVP	Major vault protein	7149.33	12.8036	921	3.48454
P22307	SCP2	Non-specific lipid-transfer protein	7129.74	12.7996	922	5.4145
O94826	TOMM70	Mitochondrial import receptor subunit TOM70	7128.72	12.7994	923	3.81728
Q8TCS8	PNPT1	Polyribonucleotide nucleotidyltransferase 1, mitochondrial	7127.43	12.7992	924	3.63605
Q6YN16	HSDL2	Hydroxysteroid dehydrogenase-like protein 2	7118.18	12.7973	925	3.64155
P49257	LMAN1	Protein ERGIC-53	7113.94	12.7964	926	4.12356
P09496	CLTA	Clathrin light chain A	7090.98	12.7918	927	12.0671
O43681	ASNA1	ATPase ASNA1	7077.31	12.789	928	4.16541
Q96EP5	DAZAP1	DAZ-associated protein 1	7072.72	12.788	929	5.15639
P07858	CTSB	Cathepsin B	7051.42	12.7837	930	5.59688
P69905	HBA1	Hemoglobin subunit alpha	7046.75	12.7827	931	6.05002
P07384	CAPN1	Calpain-1 catalytic subunit	7031.74	12.7797	932	6.69728
Q9Y3D7	PAM16	Mitochondrial import inner membrane translocase subunit TIM16	7028.91	12.7791	933	14.6186
P68036	UBE2L3	Ubiquitin-conjugating enzyme E2 L3	7009.91	12.7752	934	12.0988
P55327	TPD52	Tumor protein D52	7008.29	12.7748	935	6.50558
Q09028	RBBP4	Histone-binding protein RBBP4	6995.27	12.7722	936	7.81642
Q9NX14	NDUFB11	NADH dehydrogenase [ubiquinone] 1 beta subcomplex subunit 11, mitochondrial	6991.51	12.7714	937	5.66205
Q02809	PLOD1	Procollagen-lysine,2-oxoglutarate 5-dioxygenase 1	6990	12.7711	938	3.78395
Q04828	AKR1C1	Aldo-keto reductase family 1 member C1	6988.36	12.7707	939	5.05136
Q9UHD8	2009-09-01	Septin-9	6979.24	12.7689	940	3.14262
Q9BQ39	DDX50	ATP-dependent RNA helicase DDX50	6970.35	12.767	941	4.44426
Q16836	HADH	Hydroxyacyl-coenzyme A dehydrogenase, mitochondrial	6964.26	12.7658	942	7.21465
Q9Y4K0	LOXL2	Lysyl oxidase homolog 2	6962.84	12.7655	943	12.5898
Q86VZ2	WDR5B	WD repeat-containing protein 5B	6959.06	12.7646	944	24.8937
P42224	STAT1	Signal transducer and activator of transcription 1-alpha/beta	6955.85	12.764	945	3.18889
P38606	ATP6V1A	V-type proton ATPase catalytic subunit A	6944.94	12.7617	946	4.88686
P43686	PSMC4	26S proteasome regulatory subunit 6B	6934.94	12.7597	947	3.72506
Q9UNF0	PACSIN2	Protein kinase C and casein kinase substrate in neurons protein 2	6923.69	12.7573	948	8.33578
Q13561	DCTN2	Dynactin subunit 2	6919.38	12.7564	949	6.7534
Q9NVA2	2011-09-01	Septin-11	6908.25	12.7541	950	4.44234
O95573	ACSL3	Long-chain-fatty-acid--CoA ligase 3	6900.3	12.7524	951	3.91506
Q9NVJ2	ARL8B	ADP-ribosylation factor-like protein 8B	6890.12	12.7503	952	8.86212
Q9BV20	MRI1	Methylthioribose-1-phosphate isomerase	6883.24	12.7489	953	4.80712
Q9Y2Z0	SUGT1	Protein SGT1 homolog	6871.04	12.7463	954	3.76624
Q15758	SLC1A5	Neutral amino acid transporter B(0)	6860.99	12.7442	955	5.68008
Q9Y6G9	DYNC1LI1	Cytoplasmic dynein 1 light intermediate chain 1	6846.97	12.7413	956	4.34509
P16435	POR	NADPH--cytochrome P450 reductase	6835.48	12.7388	957	3.28244
P31483	TIA1	Nucleolysin TIA-1 isoform p40	6827.68	12.7372	958	4.46443
P04844	RPN2	Dolichyl-diphosphooligosaccharide--protein glycosyltransferase subunit 2	6825.91	12.7368	959	6.13487
Q6XQN6	NAPRT	Nicotinate phosphoribosyltransferase	6824.34	12.7365	960	4.52112
P31689	DNAJA1	DnaJ homolog subfamily A member 1	6821.79	12.7359	961	5.29326
P30046	DDT	D-dopachrome decarboxylase	6810.28	12.7335	962	11.2363
O75131	CPNE3	Copine-3	6800.31	12.7314	963	3.52328
P32322	PYCR1	Pyrroline-5-carboxylate reductase 1, mitochondrial	6798.06	12.7309	964	4.31014
O94906	PRPF6	Pre-mRNA-processing factor 6	6794.97	12.7303	965	3.1173
Q9BUQ8	DDX23	Probable ATP-dependent RNA helicase DDX23	6793.1	12.7299	966	4.03631
O00154	ACOT7	Cytosolic acyl coenzyme A thioester hydrolase	6782.48	12.7276	967	5.11243
P47712	PLA2G4A	Cytosolic phospholipase A2	6782.45	12.7276	968	3.94199
Q16891	IMMT	MICOS complex subunit MIC60	6779.63	12.727	969	3.69082
Q9UHB9	SRP68	Signal recognition particle subunit SRP68	6770.63	12.7251	970	3.8201
Q96CP2	FLYWCH2	FLYWCH family member 2	6728.38	12.716	971	5.65044
O60427	FADS1	Fatty acid desaturase 1	6725.95	12.7155	972	4.88405
P28331	NDUFS1	NADH-ubiquinone oxidoreductase 75 kDa subunit, mitochondrial	6707.08	12.7115	973	2.85241
P52298	NCBP2	Nuclear cap-binding protein subunit 2	6701.91	12.7104	974	8.09989
P27694	RPA1	Replication protein A 70 kDa DNA-binding subunit	6700.47	12.71	975	3.92952
P42330	AKR1C3	Aldo-keto reductase family 1 member C3	6670.71	12.7036	976	5.30337
P28070	PSMB4	Proteasome subunit beta type-4	6655.1	12.7002	977	5.05439
Q9P2E9	RRBP1	Ribosome-binding protein 1	6651.12	12.6994	978	10.3826
P08243	ASNS	Asparagine synthetase [glutamine-hydrolyzing]	6647.31	12.6986	979	5.54261
P43034	PAFAH1B1	Platelet-activating factor acetylhydrolase IB subunit alpha	6627.66	12.6943	980	4.27667
Q9BVC6	TMEM109	Transmembrane protein 109	6620.77	12.6928	981	8.01044
Q15942	ZYX	Zyxin	6619.27	12.6925	982	6.98911
P63010	AP2B1	AP-2 complex subunit beta	6615.19	12.6916	983	3.30692
P53618	COPB1	Coatomer subunit beta	6604.5	12.6892	984	3.55238
P10515	DLAT	Dihydrolipoyllysine-residue acetyltransferase component of pyruvate dehydrogenase complex, mitochondrial	6574.75	12.6827	985	4.55096
P63165	SUMO1	Small ubiquitin-related modifier 1	6565.83	12.6808	986	4.93149
O60925	PFDN1	Prefoldin subunit 1	6564.44	12.6805	987	7.80475
P49589	CARS	Cysteine--tRNA ligase, cytoplasmic	6557.51	12.6789	988	4.31351
O60547	GMDS	GDP-mannose 4,6 dehydratase	6555.32	12.6785	989	4.78582
Q16698	DECR1	2,4-dienoyl-CoA reductase, mitochondrial	6551.78	12.6777	990	3.98201
Q13573	SNW1	SNW domain-containing protein 1	6535.61	12.6741	991	5.189
P37108	SRP14	Signal recognition particle 14 kDa protein	6512.9	12.6691	992	4.86778
P51659	HSD17B4	Peroxisomal multifunctional enzyme type 2	6492.36	12.6645	993	3.88011
P36405	ARL3	ADP-ribosylation factor-like protein 3	6460.26	12.6574	994	9.031
Q9BQG0	MYBBP1A	Myb-binding protein 1A	6456.58	12.6566	995	3.87299
O00170	AIP	AH receptor-interacting protein	6444.28	12.6538	996	4.46096
O75475	PSIP1	PC4 and SFRS1-interacting protein	6426.12	12.6497	997	8.7267
P56134	ATP5MF	ATP synthase subunit f, mitochondrial	6416.02	12.6475	998	8.32112
Q9Y237	PIN4	Peptidyl-prolyl cis-trans isomerase NIMA-interacting 4	6414	12.647	999	5.32109
Q96I99	SUCLG2	Succinate--CoA ligase [GDP-forming] subunit beta, mitochondrial	6411.97	12.6466	1000	3.41463
Q96CW1	AP2M1	AP-2 complex subunit mu	6408.82	12.6458	1001	5.40591
P55145	MANF	Mesencephalic astrocyte-derived neurotrophic factor	6403.11	12.6446	1002	7.5947
Q14684	RRP1B	Ribosomal RNA processing protein 1 homolog B	6389.46	12.6415	1003	4.56135
Q6P1N9	TATDN1	Putative deoxyribonuclease TATDN1	6377.54	12.6388	1004	4.90357
Q13242	SRSF9	Serine/arginine-rich splicing factor 9	6373.49	12.6379	1005	6.61818
C9JRZ8	AKR1B15	Aldo-keto reductase family 1 member B15	6367.42	12.6365	1006	14.2226
P16083	NQO2	Ribosyldihydronicotinamide dehydrogenase [quinone]	6353.48	12.6333	1007	4.11726
P35659	DEK	Protein DEK	6342.98	12.6309	1008	5.5079
Q9Y4A5	TRRAP	Transformation/transcription domain-associated protein	6342.54	12.6308	1009	5.30317
Q04917	YWHAH	14-3-3 protein eta	6311.45	12.6238	1010	3.9717
P14735	IDE	Insulin-degrading enzyme	6292.25	12.6194	1011	3.13402
O15305	PMM2	Phosphomannomutase 2	6286.88	12.6181	1012	3.57924
Q9NW08	POLR3B	DNA-directed RNA polymerase III subunit RPC2	6286.62	12.6181	1013	4.85001
P35249	RFC4	Replication factor C subunit 4	6283.49	12.6173	1014	4.89281
Q9UKN8	GTF3C4	General transcription factor 3C polypeptide 4	6280.96	12.6168	1015	3.72857
P51610	HCFC1	Host cell factor 1	6277.03	12.6159	1016	3.96581
Q6P2E9	EDC4	Enhancer of mRNA-decapping protein 4	6257.88	12.6115	1017	4.36741
P25325	MPST	3-mercaptopyruvate sulfurtransferase	6233.83	12.6059	1018	4.50342
O60828	PQBP1	Polyglutamine-binding protein 1	6219.8	12.6027	1019	7.53503
O75223	GGCT	Gamma-glutamylcyclotransferase	6214.95	12.6015	1020	3.52955
P00390	GSR	Glutathione reductase, mitochondrial	6197.25	12.5974	1021	3.51032
Q9UK76	JPT1	Jupiter microtubule associated homolog 1	6190.58	12.5959	1022	10.0759
Q9HB07	C12orf10	UPF0160 protein MYG1, mitochondrial	6190.49	12.5958	1023	5.56765
Q9Y5L4	TIMM13	Mitochondrial import inner membrane translocase subunit Tim13	6184.56	12.5945	1024	8.20495
Q5HYI8	RABL3	Rab-like protein 3	6174.76	12.5922	1025	9.83162
Q15014	MORF4L2	Mortality factor 4-like protein 2	6168.69	12.5907	1026	7.23608
Q52LJ0	FAM98B	Protein FAM98B	6162.12	12.5892	1027	3.76617
O76070	SNCG	Gamma-synuclein	6160.86	12.5889	1028	9.43382
Q12792	TWF1	Twinfilin-1	6149.8	12.5863	1029	4.62105
Q13190	STX5	Syntaxin-5	6142.71	12.5847	1030	5.42793
P31942	HNRNPH3	Heterogeneous nuclear ribonucleoprotein H3	6133.88	12.5826	1031	5.82436
P09497	CLTB	Clathrin light chain B	6125.36	12.5806	1032	7.14137
P27144	AK4	Adenylate kinase 4, mitochondrial	6121.67	12.5797	1033	5.39219
Q7Z7K6	CENPV	Centromere protein V	6117.06	12.5786	1034	6.57912
P59998	ARPC4	Actin-related protein 2/3 complex subunit 4	6113.57	12.5778	1035	6.43607
Q14126	DSG2	Desmoglein-2	6112.06	12.5774	1036	3.21596
P07686	HEXB	Beta-hexosaminidase subunit beta	6107.59	12.5764	1037	5.28692
P09543	CNP	2',3'-cyclic-nucleotide 3'-phosphodiesterase	6106.65	12.5762	1038	3.30812
P00374	DHFR	Dihydrofolate reductase	6086.1	12.5713	1039	4.59071
Q15436	SEC23A	Protein transport protein Sec23A	6083.95	12.5708	1040	3.61886
Q13085	ACACA	Acetyl-CoA carboxylase 1	6082.89	12.5705	1041	3.01062
Q9H9T3	ELP3	Elongator complex protein 3	6074.06	12.5684	1042	5.69097
O60610	DIAPH1	Protein diaphanous homolog 1	6055.66	12.5641	1043	2.76261
P55735	SEC13	Protein SEC13 homolog	6038.17	12.5599	1044	11.6042
Q8WYA6	CTNNBL1	Beta-catenin-like protein 1	6038.13	12.5599	1045	6.4286
Q13724	MOGS	Mannosyl-oligosaccharide glucosidase	6017.89	12.555	1046	4.82553
P78318	IGBP1	Immunoglobulin-binding protein 1	6008.01	12.5527	1047	5.24518
Q14203	DCTN1	Dynactin subunit 1	6007.99	12.5527	1048	2.98298
P63167	DYNLL1	Dynein light chain 1, cytoplasmic	5988.31	12.5479	1049	7.21194
Q86SE5	RALYL	RNA-binding Raly-like protein	5987.56	12.5478	1050	13.6123
Q15382	RHEB	GTP-binding protein Rheb	5979.18	12.5457	1051	5.64263
P40763	STAT3	Signal transducer and activator of transcription 3	5978.01	12.5455	1052	3.59801
P50579	METAP2	Methionine aminopeptidase 2	5976.52	12.5451	1053	3.36537
Q92616	GCN1	eIF-2-alpha kinase activator GCN1	5968.79	12.5432	1054	2.9027
O75608	LYPLA1	Acyl-protein thioesterase 1	5955.96	12.5401	1055	9.23122
Q9UPN3	MACF1	Microtubule-actin cross-linking factor 1, isoforms 1/2/3/5	5943.72	12.5372	1056	4.18008
Q9NX55	HYPK	Huntingtin-interacting protein K	5929.39	12.5337	1057	7.93745
Q96H22	CENPN	Centromere protein N	5926.23	12.5329	1058	25.0826
P62995	TRA2B	Transformer-2 protein homolog beta	5923.76	12.5323	1059	9.33701
Q9BY44	EIF2A	Eukaryotic translation initiation factor 2A	5897.94	12.526	1060	1.94302
P50570	DNM2	Dynamin-2	5897.8	12.526	1061	3.11671
Q7L014	DDX46	Probable ATP-dependent RNA helicase DDX46	5897.75	12.5259	1062	4.9819
O95202	LETM1	Mitochondrial proton/calcium exchanger protein	5889.29	12.5239	1063	4.54412
P12955	PEPD	Xaa-Pro dipeptidase	5883.19	12.5224	1064	3.71821
P51812	RPS6KA3	Ribosomal protein S6 kinase alpha-3	5876.96	12.5209	1065	3.87074
A0FGR8	ESYT2	Extended synaptotagmin-2	5876.86	12.5208	1066	3.43152
Q92900	UPF1	Regulator of nonsense transcripts 1	5864.15	12.5177	1067	2.74353
P61026	RAB10	Ras-related protein Rab-10	5860.63	12.5168	1068	6.50457
P35221	CTNNA1	Catenin alpha-1	5855.97	12.5157	1069	3.00774
P13995	MTHFD2	Bifunctional methylenetetrahydrofolate dehydrogenase/cyclohydrolase, mitochondrial	5854.99	12.5155	1070	4.66721
Q53H96	PYCR3	Pyrroline-5-carboxylate reductase 3	5842.92	12.5125	1071	5.09308
P21399	ACO1	Cytoplasmic aconitate hydratase	5842.78	12.5124	1072	3.62023
Q8WX93	PALLD	Palladin	5839.68	12.5117	1073	4.39581
P61077	UBE2D3	Ubiquitin-conjugating enzyme E2 D3	5838.64	12.5114	1074	11.2436
P25685	DNAJB1	DnaJ homolog subfamily B member 1	5838.25	12.5113	1075	3.67678
Q01650	SLC7A5	Large neutral amino acids transporter small subunit 1	5837.98	12.5113	1076	6.45514
Q9Y224	RTRAF	RNA transcription, translation and transport factor protein	5830.66	12.5094	1077	13.5968
P54132	BLM	Bloom syndrome protein	5824.49	12.5079	1078	9.73635
Q9UI30	TRMT112	Multifunctional methyltransferase subunit TRM112-like protein	5823.92	12.5078	1079	5.6877
P04632	CAPNS1	Calpain small subunit 1	5823.42	12.5076	1080	6.96669
P11279	LAMP1	Lysosome-associated membrane glycoprotein 1	5822.12	12.5073	1081	4.12408
Q96FW1	OTUB1	Ubiquitin thioesterase OTUB1	5819.82	12.5068	1082	8.61755
Q12874	SF3A3	Splicing factor 3A subunit 3	5809.93	12.5043	1083	7.18977
Q07960	ARHGAP1	Rho GTPase-activating protein 1	5797.65	12.5013	1084	5.35465
P45974	USP5	Ubiquitin carboxyl-terminal hydrolase 5	5796.13	12.5009	1085	3.90288
Q92522	H1FX	Histone H1x	5795.54	12.5007	1086	7.1057
Q96HE7	ERO1A	ERO1-like protein alpha	5789.49	12.4992	1087	7.3022
P23219	PTGS1	Prostaglandin G/H synthase 1	5788.79	12.499	1088	8.0833
P50416	CPT1A	Carnitine O-palmitoyltransferase 1, liver isoform	5780.99	12.4971	1089	5.27819
Q9NR45	NANS	Sialic acid synthase	5774.39	12.4955	1090	3.82098
Q9Y6H1	CHCHD2	Coiled-coil-helix-coiled-coil-helix domain-containing protein 2	5752.43	12.49	1091	13.2099
Q8IZV5	RDH10	Retinol dehydrogenase 10	5743.07	12.4876	1092	4.63948
P10619	CTSA	Lysosomal protective protein	5727.42	12.4837	1093	6.49961
Q9BPW8	NIPSNAP1	Protein NipSnap homolog 1	5718.37	12.4814	1094	4.60367
Q9UBB4	ATXN10	Ataxin-10	5715.99	12.4808	1095	7.01379
Q02218	OGDH	2-oxoglutarate dehydrogenase, mitochondrial	5701.9	12.4772	1096	3.08558
Q8N684	CPSF7	Cleavage and polyadenylation specificity factor subunit 7	5685.76	12.4731	1097	4.76942
Q9NY61	AATF	Protein AATF	5684.63	12.4728	1098	4.30146
Q6FI81	CIAPIN1	Anamorsin	5680.92	12.4719	1099	5.03397
Q10567	AP1B1	AP-1 complex subunit beta-1	5674.46	12.4703	1100	3.67625
Q96P70	IPO9	Importin-9	5672.66	12.4698	1101	5.35727
Q9UG63	ABCF2	ATP-binding cassette sub-family F member 2	5670.9	12.4694	1102	2.76254
P48556	PSMD8	26S proteasome non-ATPase regulatory subunit 8	5668.96	12.4689	1103	6.49208
Q92879	CELF1	CUGBP Elav-like family member 1	5666.45	12.4682	1104	4.92864
Q93009	USP7	Ubiquitin carboxyl-terminal hydrolase 7	5662.38	12.4672	1105	3.67437
Q9BXJ9	NAA15	N-alpha-acetyltransferase 15, NatA auxiliary subunit	5631.42	12.4593	1106	4.17974
Q96PU8	QKI	Protein quaking	5624.85	12.4576	1107	7.16567
Q9NUQ9	FAM49B	Protein FAM49B	5618.4	12.4559	1108	3.67181
Q9Y2T3	GDA	Guanine deaminase	5616.37	12.4554	1109	4.20837
Q14152	EIF3A	Eukaryotic translation initiation factor 3 subunit A	5615.98	12.4553	1110	3.72442
P14927	UQCRB	Cytochrome b-c1 complex subunit 7	5610.98	12.454	1111	12.1496
Q12849	GRSF1	G-rich sequence factor 1	5604.08	12.4523	1112	5.60001
Q7L576	CYFIP1	Cytoplasmic FMR1-interacting protein 1	5602.4	12.4518	1113	5.3817
O43290	SART1	U4/U6.U5 tri-snRNP-associated protein 1	5599.8	12.4512	1114	7.08956
Q9UKV3	ACIN1	Apoptotic chromatin condensation inducer in the nucleus	5597.13	12.4505	1115	4.93438
P21964	COMT	Catechol O-methyltransferase	5587.21	12.4479	1116	3.18376
O76094	SRP72	Signal recognition particle subunit SRP72	5583.13	12.4469	1117	4.38325
Q9UHB6	LIMA1	LIM domain and actin-binding protein 1	5581.49	12.4464	1118	3.43155
O00567	NOP56	Nucleolar protein 56	5567.12	12.4427	1119	4.14183
O43670	ZNF207	BUB3-interacting and GLEBS motif-containing protein ZNF207	5565.67	12.4423	1120	7.11735
Q8IXM3	MRPL41	39S ribosomal protein L41, mitochondrial	5560.1	12.4409	1121	5.86975
Q9UMY1	NOL7	Nucleolar protein 7	5542.04	12.4362	1122	7.70591
P62306	SNRPF	Small nuclear ribonucleoprotein F	5541.95	12.4362	1123	10.3726
P61019	RAB2A	Ras-related protein Rab-2A	5530.94	12.4333	1124	6.06001
Q7Z6G8	ANKS1B	Ankyrin repeat and sterile alpha motif domain-containing protein 1B	5529.89	12.433	1125	25.9726
P68402	PAFAH1B2	Platelet-activating factor acetylhydrolase IB subunit beta	5525.64	12.4319	1126	6.37158
P47813	EIF1AX	Eukaryotic translation initiation factor 1A, X-chromosomal	5518.85	12.4302	1127	5.06863
O95747	OXSR1	Serine/threonine-protein kinase OSR1	5515.05	12.4292	1128	6.64776
P50897	PPT1	Palmitoyl-protein thioesterase 1	5507.89	12.4273	1129	4.95098
Q6NUK1	SLC25A24	Calcium-binding mitochondrial carrier protein SCaMC-1	5502.32	12.4258	1130	3.65607
Q13451	FKBP5	Peptidyl-prolyl cis-trans isomerase FKBP5	5491.76	12.4231	1131	3.93373
O75694	NUP155	Nuclear pore complex protein Nup155	5490.83	12.4228	1132	3.80932
Q13867	BLMH	Bleomycin hydrolase	5484.37	12.4211	1133	5.89843
Q9BUF5	TUBB6	Tubulin beta-6 chain	5482.65	12.4207	1134	3.4189
Q9UJS0	SLC25A13	Calcium-binding mitochondrial carrier protein Aralar2	5481.71	12.4204	1135	3.21194
Q01664	TFAP4	Transcription factor AP-4	5469.31	12.4171	1136	11.2175
P50135	HNMT	Histamine N-methyltransferase	5465.96	12.4163	1137	5.65099
P55795	HNRNPH2	Heterogeneous nuclear ribonucleoprotein H2	5464.28	12.4158	1138	9.46067
Q9BXS5	AP1M1	AP-1 complex subunit mu-1	5463.34	12.4156	1139	5.3256
Q9UIG0	BAZ1B	Tyrosine-protein kinase BAZ1B	5458.84	12.4144	1140	4.29262
Q01780	EXOSC10	Exosome component 10	5457.67	12.4141	1141	4.49496
Q10471	GALNT2	Polypeptide N-acetylgalactosaminyltransferase 2	5448.34	12.4116	1142	4.20024
Q16740	CLPP	ATP-dependent Clp protease proteolytic subunit, mitochondrial	5445.16	12.4108	1143	4.38496
Q13586	STIM1	Stromal interaction molecule 1	5433.05	12.4075	1144	5.64738
O43237	DYNC1LI2	Cytoplasmic dynein 1 light intermediate chain 2	5402	12.3993	1145	5.1919
Q96TA1	FAM129B	Niban-like protein 1	5390.35	12.3962	1146	3.41924
O00159	MYO1C	Unconventional myosin-Ic	5388.68	12.3957	1147	3.31442
P06737	PYGL	Glycogen phosphorylase, liver form	5386.29	12.3951	1148	4.56223
P09525	ANXA4	Annexin A4	5384.24	12.3945	1149	4.43963
P19525	EIF2AK2	Interferon-induced, double-stranded RNA-activated protein kinase	5383.57	12.3943	1150	3.32479
Q15126	PMVK	Phosphomevalonate kinase	5379.8	12.3933	1151	4.55126
Q15691	MAPRE1	Microtubule-associated protein RP/EB family member 1	5377.49	12.3927	1152	4.90536
Q13126	MTAP	S-methyl-5'-thioadenosine phosphorylase	5372.98	12.3915	1153	4.27061
Q13630	TSTA3	GDP-L-fucose synthase	5366.17	12.3897	1154	3.78514
P42285	MTREX	Exosome RNA helicase MTR4	5360.16	12.3881	1155	3.38741
Q9NW82	WDR70	WD repeat-containing protein 70	5357.73	12.3874	1156	3.71478
P53004	BLVRA	Biliverdin reductase A	5356.85	12.3872	1157	5.71148
Q9UKD2	MRTO4	mRNA turnover protein 4 homolog	5348.83	12.385	1158	4.90335
Q92979	EMG1	Ribosomal RNA small subunit methyltransferase NEP1	5347	12.3845	1159	5.50832
Q6RW13	AGTRAP	Type-1 angiotensin II receptor-associated protein	5345.29	12.3841	1160	11.899
Q15631	TSN	Translin	5338.73	12.3823	1161	8.47008
P62879	GNB2	Guanine nucleotide-binding protein G(I)/G(S)/G(T) subunit beta-2	5336.25	12.3816	1162	5.08056
Q96QD8	SLC38A2	Sodium-coupled neutral amino acid transporter 2	5333.15	12.3808	1163	11.4969
Q8IVL5	P3H2	Prolyl 3-hydroxylase 2	5328.19	12.3794	1164	7.0348
P01116	KRAS	GTPase KRas	5291.7	12.3695	1165	7.71549
Q14137	BOP1	Ribosome biogenesis protein BOP1	5283.91	12.3674	1166	4.2111
P61106	RAB14	Ras-related protein Rab-14	5262.57	12.3616	1167	4.24116
P14406	COX7A2	Cytochrome c oxidase subunit 7A2, mitochondrial	5246.54	12.3572	1168	16.63
Q9NP79	VTA1	Vacuolar protein sorting-associated protein VTA1 homolog	5243.14	12.3562	1169	4.83102
P78386	KRT85	Keratin, type II cuticular Hb5	5227.67	12.352	1170	9.50716
O95782	AP2A1	AP-2 complex subunit alpha-1	5220.89	12.3501	1171	5.28345
Q9Y2W2	WBP11	WW domain-binding protein 11	5216.74	12.3489	1172	5.51566
P49792	RANBP2	E3 SUMO-protein ligase RanBP2	5211.3	12.3474	1173	2.00751
Q9UNL2	SSR3	Translocon-associated protein subunit gamma	5202.65	12.345	1174	11.8873
O76031	CLPX	ATP-dependent Clp protease ATP-binding subunit clpX-like, mitochondrial	5194.52	12.3428	1175	4.31266
P58546	MTPN	Myotrophin	5186.96	12.3407	1176	7.56141
Q9Y5J7	TIMM9	Mitochondrial import inner membrane translocase subunit Tim9	5185.77	12.3403	1177	10.1903
Q15388	TOMM20	Mitochondrial import receptor subunit TOM20 homolog	5184.89	12.3401	1178	25.1751
Q13243	SRSF5	Serine/arginine-rich splicing factor 5	5181.76	12.3392	1179	8.27694
P05161	ISG15	Ubiquitin-like protein ISG15	5178.64	12.3384	1180	8.25871
Q14011	CIRBP	Cold-inducible RNA-binding protein	5174.28	12.3371	1181	5.61534
O15260	SURF4	Surfeit locus protein 4	5171.3	12.3363	1182	9.56989
Q9NRG0	CHRAC1	Chromatin accessibility complex protein 1	5168.63	12.3356	1183	8.57299
Q9Y4L1	HYOU1	Hypoxia up-regulated protein 1	5161.49	12.3336	1184	3.13469
P61165	TMEM258	Transmembrane protein 258	5158.54	12.3327	1185	11.7902
P32929	CTH	Cystathionine gamma-lyase	5157.75	12.3325	1186	4.28356
Q8NBU5	ATAD1	ATPase family AAA domain-containing protein 1	5156.87	12.3323	1187	4.8544
P46926	GNPDA1	Glucosamine-6-phosphate isomerase 1	5155.95	12.332	1188	4.45581
P02774	GC	Vitamin D-binding protein	5150.55	12.3305	1189	6.45993
P00846	MT-ATP6	ATP synthase subunit a	5148.86	12.33	1190	12.026
Q6P1J9	CDC73	Parafibromin	5143.52	12.3285	1191	3.37826
Q15287	RNPS1	RNA-binding protein with serine-rich domain 1	5135.46	12.3263	1192	9.67197
O60832	DKC1	H/ACA ribonucleoprotein complex subunit DKC1	5134.39	12.326	1193	4.28767
P29966	MARCKS	Myristoylated alanine-rich C-kinase substrate	5134.16	12.3259	1194	9.13534
P55265	ADAR	Double-stranded RNA-specific adenosine deaminase	5132.06	12.3253	1195	2.84291
P32320	CDA	Cytidine deaminase	5129.04	12.3245	1196	5.80964
P15586	GNS	N-acetylglucosamine-6-sulfatase	5128.01	12.3242	1197	4.62956
P56381;Q5VTU8	ATP5F1E;ATP5EP2	ATP synthase subunit epsilon, mitochondrial;ATP synthase subunit epsilon-like protein, mitochondrial	5118.31	12.3215	1198	28.9292
O15511	ARPC5	Actin-related protein 2/3 complex subunit 5	5110.93	12.3194	1199	9.20781
P07919	UQCRH	Cytochrome b-c1 complex subunit 6, mitochondrial	5104.93	12.3177	1200	10.2524
P52789	HK2	Hexokinase-2	5096	12.3151	1201	3.14099
Q15417	CNN3	Calponin-3	5094.01	12.3146	1202	5.35753
Q99848	EBNA1BP2	Probable rRNA-processing protein EBP2	5092.92	12.3143	1203	4.95734
Q5JTH9	RRP12	RRP12-like protein	5092.5	12.3142	1204	3.51459
Q6DD88	ATL3	Atlastin-3	5088.21	12.3129	1205	4.528
Q6PI48	DARS2	Aspartate--tRNA ligase, mitochondrial	5072.56	12.3085	1206	4.00753
Q8WUY1	THEM6	Protein THEM6	5072.52	12.3085	1207	5.93863
Q9BR76	CORO1B	Coronin-1B	5071.53	12.3082	1208	3.64994
P36873	PPP1CC	Serine/threonine-protein phosphatase PP1-gamma catalytic subunit	5060.46	12.3051	1209	7.62124
Q9NZ01	TECR	Very-long-chain enoyl-CoA reductase	5059.68	12.3048	1210	5.10265
Q00796	SORD	Sorbitol dehydrogenase	5057.09	12.3041	1211	4.72403
O15212	PFDN6	Prefoldin subunit 6	5055.37	12.3036	1212	7.55867
O60264	SMARCA5	SWI/SNF-related matrix-associated actin-dependent regulator of chromatin subfamily A member 5	5055.08	12.3035	1213	3.79557
P15374	UCHL3	Ubiquitin carboxyl-terminal hydrolase isozyme L3	5046.09	12.301	1214	5.07675
O75439	PMPCB	Mitochondrial-processing peptidase subunit beta	5042.59	12.3	1215	2.91338
O15160	POLR1C	DNA-directed RNA polymerases I and III subunit RPAC1	5027.01	12.2955	1216	4.06119
Q9HAV4	XPO5	Exportin-5	5024.27	12.2947	1217	4.12759
Q9Y4W6	AFG3L2	AFG3-like protein 2	5021.25	12.2938	1218	3.69236
Q8WZA0	LZIC	Protein LZIC	5019.26	12.2933	1219	15.0204
P49959	MRE11	Double-strand break repair protein MRE11	5017.98	12.2929	1220	3.8618
P57740	NUP107	Nuclear pore complex protein Nup107	5001.48	12.2881	1221	6.15096
P61011	SRP54	Signal recognition particle 54 kDa protein	4991.47	12.2852	1222	3.63457
P07099	EPHX1	Epoxide hydrolase 1	4990.81	12.2851	1223	8.30626
P04259	KRT6B	Keratin, type II cytoskeletal 6B	4980.65	12.2821	1224	161.501
Q9H4A4	RNPEP	Aminopeptidase B	4979.21	12.2817	1225	4.42341
Q4VC31	CCDC58	Coiled-coil domain-containing protein 58	4978.8	12.2816	1226	19.2012
O43396	TXNL1	Thioredoxin-like protein 1	4972.75	12.2798	1227	5.74576
P07602	PSAP	Prosaposin	4972.14	12.2797	1228	8.72003
P48507	GCLM	Glutamate--cysteine ligase regulatory subunit	4963.38	12.2771	1229	4.72904
P46459	NSF	Vesicle-fusing ATPase	4957.96	12.2755	1230	2.89188
P50548	ERF	ETS domain-containing transcription factor ERF	4943.5	12.2713	1231	30.3433
O15144	ARPC2	Actin-related protein 2/3 complex subunit 2	4924.97	12.2659	1232	7.48064
P19367	HK1	Hexokinase-1	4920.28	12.2645	1233	2.9908
P18859	ATP5PF	ATP synthase-coupling factor 6, mitochondrial	4917.08	12.2636	1234	9.76173
Q9H444	CHMP4B	Charged multivesicular body protein 4b	4907.49	12.2608	1235	9.08042
Q9H7Z7	PTGES2	Prostaglandin E synthase 2	4906.33	12.2604	1236	4.49334
Q9Y2L1	DIS3	Exosome complex exonuclease RRP44	4903.85	12.2597	1237	3.25293
O75964	ATP5MG	ATP synthase subunit g, mitochondrial	4895.47	12.2572	1238	6.20014
O75962	TRIO	Triple functional domain protein	4894.96	12.2571	1239	4.69835
Q9BVJ6	UTP14A	U3 small nucleolar RNA-associated protein 14 homolog A	4893.55	12.2567	1240	3.95051
Q99873	PRMT1	Protein arginine N-methyltransferase 1	4885.69	12.2543	1241	6.0136
Q14166	TTLL12	Tubulin--tyrosine ligase-like protein 12	4884.45	12.254	1242	3.26722
Q15785	TOMM34	Mitochondrial import receptor subunit TOM34	4883.26	12.2536	1243	7.91753
P60983	GMFB	Glia maturation factor beta	4882.7	12.2535	1244	6.6768
Q7Z2W4	ZC3HAV1	Zinc finger CCCH-type antiviral protein 1	4872.62	12.2505	1245	3.24173
A0MZ66	SHTN1	Shootin-1	4868.51	12.2493	1246	3.7531
P49756	RBM25	RNA-binding protein 25	4866.36	12.2486	1247	6.04294
P14854	COX6B1	Cytochrome c oxidase subunit 6B1	4865.11	12.2483	1248	14.1284
Q9UN86	G3BP2	Ras GTPase-activating protein-binding protein 2	4864.97	12.2482	1249	5.6132
Q09161	NCBP1	Nuclear cap-binding protein subunit 1	4849.59	12.2436	1250	5.54715
Q13564	NAE1	NEDD8-activating enzyme E1 regulatory subunit	4843.46	12.2418	1251	4.82575
P50402	EMD	Emerin	4811.39	12.2322	1252	5.04887
O43847	NRDC	Nardilysin	4809.7	12.2317	1253	3.90321
Q14677	CLINT1	Clathrin interactor 1	4808.81	12.2315	1254	3.96619
Q13884	SNTB1	Beta-1-syntrophin	4798.73	12.2284	1255	4.32851
Q9Y678	COPG1	Coatomer subunit gamma-1	4797.71	12.2281	1256	3.06434
P17480	UBTF	Nucleolar transcription factor 1	4788.81	12.2255	1257	4.35428
Q99439	CNN2	Calponin-2	4782.23	12.2235	1258	5.62073
Q8N183	NDUFAF2	NADH dehydrogenase [ubiquinone] 1 alpha subcomplex assembly factor 2	4775.18	12.2213	1259	6.99785
P30419	NMT1	Glycylpeptide N-tetradecanoyltransferase 1	4765.28	12.2183	1260	4.18595
P52434	POLR2H	DNA-directed RNA polymerases I, II, and III subunit RPABC3	4757.57	12.216	1261	9.71918
Q9NZB2	FAM120A	Constitutive coactivator of PPAR-gamma-like protein 1	4755.86	12.2155	1262	3.50865
Q06203	PPAT	Amidophosphoribosyltransferase	4752.66	12.2145	1263	3.69672
Q12965	MYO1E	Unconventional myosin-Ie	4745.95	12.2125	1264	3.00208
O15145	ARPC3	Actin-related protein 2/3 complex subunit 3	4745.41	12.2123	1265	4.8911
Q96DH6	MSI2	RNA-binding protein Musashi homolog 2	4741.89	12.2112	1266	4.11627
O75153	CLUH	Clustered mitochondria protein homolog	4737.58	12.2099	1267	2.60649
A2RTX5	TARSL2	Probable threonine--tRNA ligase 2, cytoplasmic	4733.71	12.2088	1268	7.51093
Q8TAT6	NPLOC4	Nuclear protein localization protein 4 homolog	4731.83	12.2082	1269	4.70698
Q8TEX9	IPO4	Importin-4	4720.67	12.2048	1270	5.9456
Q9Y3U8	RPL36	60S ribosomal protein L36	4716.36	12.2035	1271	5.7571
P51571	SSR4	Translocon-associated protein subunit delta	4713.77	12.2027	1272	5.8688
O60568	PLOD3	Procollagen-lysine,2-oxoglutarate 5-dioxygenase 3	4704.87	12.1999	1273	3.88018
P00403	MT-CO2	Cytochrome c oxidase subunit 2	4699.17	12.1982	1274	7.58326
Q8NGV5	OR13D1	Olfactory receptor 13D1	4691.56	12.1959	1275	27.8786
Q9UBU9	NXF1	Nuclear RNA export factor 1	4687.58	12.1946	1276	3.23364
Q9GZL7	WDR12	Ribosome biogenesis protein WDR12	4678.39	12.1918	1277	4.01985
P48739	PITPNB	Phosphatidylinositol transfer protein beta isoform	4667.85	12.1885	1278	4.4177
Q9BTD8	RBM42	RNA-binding protein 42	4651.43	12.1835	1279	11.3805
O75027	ABCB7	ATP-binding cassette sub-family B member 7, mitochondrial	4646.16	12.1818	1280	4.8937
O14684	PTGES	Prostaglandin E synthase	4645.19	12.1815	1281	17.1243
Q14141	2006-09-01	Septin-6	4642.65	12.1807	1282	5.58976
O95497	VNN1	Pantetheinase	4633.36	12.1778	1283	23.5951
Q9UGV2	NDRG3	Protein NDRG3	4632.7	12.1776	1284	4.84322
P30566	ADSL	Adenylosuccinate lyase	4627.86	12.1761	1285	3.94549
Q08257	CRYZ	Quinone oxidoreductase	4626.18	12.1756	1286	4.66014
Q92888	ARHGEF1	Rho guanine nucleotide exchange factor 1	4623.48	12.1748	1287	4.71747
Q8N5K1	CISD2	CDGSH iron-sulfur domain-containing protein 2	4621.78	12.1742	1288	6.38153
Q9BQB6	VKORC1	Vitamin K epoxide reductase complex subunit 1	4621.74	12.1742	1289	14.1673
Q9Y3B4	SF3B6	Splicing factor 3B subunit 6	4614.51	12.172	1290	8.84485
P06132	UROD	Uroporphyrinogen decarboxylase	4604.15	12.1687	1291	4.38188
Q15907	RAB11B	Ras-related protein Rab-11B	4593.43	12.1654	1292	15.1192
Q9NP97	DYNLRB1	Dynein light chain roadblock-type 1	4593.13	12.1653	1293	11.2257
Q9NRX4	PHPT1	14 kDa phosphohistidine phosphatase	4591.38	12.1647	1294	7.94234
Q9Y6W5	WASF2	Wiskott-Aldrich syndrome protein family member 2	4576.59	12.1601	1295	6.16438
O95239	KIF4A	Chromosome-associated kinesin KIF4A	4566.44	12.1569	1296	3.26896
O15355	PPM1G	Protein phosphatase 1G	4564.88	12.1564	1297	4.41652
P62633	CNBP	Cellular nucleic acid-binding protein	4560.16	12.1549	1298	6.91626
Q7RTV0	PHF5A	PHD finger-like domain-containing protein 5A	4546.4	12.1505	1299	5.74828
Q01433	AMPD2	AMP deaminase 2	4543.91	12.1497	1300	3.62732
Q9BZX2	UCK2	Uridine-cytidine kinase 2	4536.45	12.1473	1301	4.77935
P01024	C3	Complement C3	4528.28	12.1447	1302	4.26643
P00533	EGFR	Epidermal growth factor receptor	4519.69	12.142	1303	3.70913
O43583	DENR	Density-regulated protein	4497	12.1347	1304	10.4779
P29144	TPP2	Tripeptidyl-peptidase 2	4496.07	12.1344	1305	2.634
P42126	ECI1	Enoyl-CoA delta isomerase 1, mitochondrial	4493.19	12.1335	1306	4.66133
Q9H0S4	DDX47	Probable ATP-dependent RNA helicase DDX47	4492.75	12.1334	1307	3.95411
Q8N1F7	NUP93	Nuclear pore complex protein Nup93	4492.06	12.1332	1308	3.47741
O60443	GSDME	Gasdermin-E	4482.78	12.1302	1309	5.3612
Q9GZY8	MFF	Mitochondrial fission factor	4469.42	12.1259	1310	5.80526
Q969U7	PSMG2	Proteasome assembly chaperone 2	4468.72	12.1256	1311	5.6527
Q9NQ88	TIGAR	Fructose-2,6-bisphosphatase TIGAR	4468.44	12.1256	1312	5.37371
Q6IAA8	LAMTOR1	Ragulator complex protein LAMTOR1	4461.48	12.1233	1313	5.80387
Q15637	SF1	Splicing factor 1	4454.72	12.1211	1314	5.75612
P12429	ANXA3	Annexin A3	4451.67	12.1201	1315	4.18082
Q13526	PIN1	Peptidyl-prolyl cis-trans isomerase NIMA-interacting 1	4447.18	12.1187	1316	4.7475
Q13619	CUL4A	Cullin-4A	4435.69	12.1149	1317	4.63919
Q9BWD1	ACAT2	Acetyl-CoA acetyltransferase, cytosolic	4408.78	12.1062	1318	6.33809
P04217	A1BG	Alpha-1B-glycoprotein	4404	12.1046	1319	17.4211
Q9NYL9	TMOD3	Tropomodulin-3	4401.91	12.1039	1320	4.94695
Q96EL3	MRPL53	39S ribosomal protein L53, mitochondrial	4394.85	12.1016	1321	7.24892
Q9NT62	ATG3	Ubiquitin-like-conjugating enzyme ATG3	4393.88	12.1013	1322	7.54136
P61421	ATP6V0D1	V-type proton ATPase subunit d 1	4393.44	12.1011	1323	5.48668
P62195	PSMC5	26S proteasome regulatory subunit 8	4392.69	12.1009	1324	3.77495
Q86TX2	ACOT1	Acyl-coenzyme A thioesterase 1	4392.22	12.1007	1325	3.93428
Q13671	RIN1	Ras and Rab interactor 1	4383.16	12.0978	1326	10.7563
P14550	AKR1A1	Alcohol dehydrogenase [NADP(+)]	4381.17	12.0971	1327	3.59448
Q04323	UBXN1	UBX domain-containing protein 1	4373.09	12.0944	1328	7.41675
Q9ULC4	MCTS1	Malignant T-cell-amplified sequence 1	4368.69	12.093	1329	5.06664
Q96PZ0	PUS7	Pseudouridylate synthase 7 homolog	4362.67	12.091	1330	2.90657
Q9BQ75	CMSS1	Protein CMSS1	4359.13	12.0898	1331	5.57786
P62942	FKBP1A	Peptidyl-prolyl cis-trans isomerase FKBP1A	4358.58	12.0896	1332	9.87364
P53007	SLC25A1	Tricarboxylate transport protein, mitochondrial	4357.01	12.0891	1333	6.68368
P29400	COL4A5	Collagen alpha-5(IV) chain	4350.96	12.0871	1334	15.8581
Q9Y383	LUC7L2	Putative RNA-binding protein Luc7-like 2	4349.23	12.0865	1335	6.10859
Q96A72	MAGOHB	Protein mago nashi homolog 2	4348.44	12.0863	1336	8.1538
Q53T59	HS1BP3	HCLS1-binding protein 3	4347.56	12.086	1337	8.07707
O95373	IPO7	Importin-7	4342.5	12.0843	1338	6.51718
Q9UHA3	RSL24D1	Probable ribosome biogenesis protein RLP24	4340.47	12.0836	1339	10.5215
Q8WXX5	DNAJC9	DnaJ homolog subfamily C member 9	4326.39	12.0789	1340	10.2898
Q02952	AKAP12	A-kinase anchor protein 12	4323.04	12.0778	1341	5.16219
Q9UBK8	MTRR	Methionine synthase reductase	4322.69	12.0777	1342	3.66687
P04818	TYMS	Thymidylate synthase	4322	12.0775	1343	5.70762
Q9NZZ3	CHMP5	Charged multivesicular body protein 5	4320	12.0768	1344	7.18341
Q9UQE7	SMC3	Structural maintenance of chromosomes protein 3	4313.44	12.0746	1345	2.12342
Q9UBQ0	VPS29	Vacuolar protein sorting-associated protein 29	4309.16	12.0732	1346	7.51352
P24844	MYL9	Myosin regulatory light polypeptide 9	4306.01	12.0721	1347	14.4701
Q16795	NDUFA9	NADH dehydrogenase [ubiquinone] 1 alpha subcomplex subunit 9, mitochondrial	4299.06	12.0698	1348	5.55118
O75937	DNAJC8	DnaJ homolog subfamily C member 8	4288.55	12.0663	1349	7.82
Q27J81	INF2	Inverted formin-2	4287.1	12.0658	1350	4.5142
Q71RC2	LARP4	La-related protein 4	4285	12.0651	1351	4.34176
P26196	DDX6	Probable ATP-dependent RNA helicase DDX6	4283.9	12.0647	1352	4.15077
Q9UBR2	CTSZ	Cathepsin Z	4276.37	12.0622	1353	5.10717
O00767	SCD	Acyl-CoA desaturase	4260.85	12.0569	1354	10.687
Q86XP3	DDX42	ATP-dependent RNA helicase DDX42	4256.37	12.0554	1355	3.94521
O14732	IMPA2	Inositol monophosphatase 2	4252.75	12.0542	1356	6.80912
Q9P289	STK26	Serine/threonine-protein kinase 26	4240.02	12.0499	1357	8.27176
Q02750	MAP2K1	Dual specificity mitogen-activated protein kinase kinase 1	4238.89	12.0495	1358	4.09258
Q9Y2Q9	MRPS28	28S ribosomal protein S28, mitochondrial	4237.3	12.0489	1359	4.723
Q9Y305	ACOT9	Acyl-coenzyme A thioesterase 9, mitochondrial	4235.24	12.0482	1360	4.55248
P23381	WARS	Tryptophan--tRNA ligase, cytoplasmic	4224.22	12.0445	1361	3.47868
P34896	SHMT1	Serine hydroxymethyltransferase, cytosolic	4222.79	12.044	1362	4.31634
O95163	ELP1	Elongator complex protein 1	4220.73	12.0433	1363	4.22802
O15294	OGT	UDP-N-acetylglucosamine--peptide N-acetylglucosaminyltransferase 110 kDa subunit	4217.98	12.0423	1364	5.1477
P49281	SLC11A2	Natural resistance-associated macrophage protein 2	4212.1	12.0403	1365	7.77409
Q14244	MAP7	Ensconsin	4209.41	12.0394	1366	5.65796
Q92878	RAD50	DNA repair protein RAD50	4203.54	12.0374	1367	2.66929
O43865	AHCYL1	S-adenosylhomocysteine hydrolase-like protein 1	4199.88	12.0361	1368	3.29974
Q9Y3B3	TMED7	Transmembrane emp24 domain-containing protein 7	4187.02	12.0317	1369	6.36781
Q8NI36	WDR36	WD repeat-containing protein 36	4186.42	12.0315	1370	6.37294
Q9UJU6	DBNL	Drebrin-like protein	4180.93	12.0296	1371	4.024
P13645	KRT10	Keratin, type I cytoskeletal 10	4179.43	12.0291	1372	107.246
P27540	ARNT	Aryl hydrocarbon receptor nuclear translocator	4176.3	12.028	1373	13.9987
Q15008	PSMD6	26S proteasome non-ATPase regulatory subunit 6	4175.42	12.0277	1374	4.33233
Q96ES6	MFSD3	Major facilitator superfamily domain-containing protein 3	4167.87	12.0251	1375	19.7354
O43837	IDH3B	Isocitrate dehydrogenase [NAD] subunit beta, mitochondrial	4162.88	12.0234	1376	4.89674
Q9BS26	ERP44	Endoplasmic reticulum resident protein 44	4159.84	12.0223	1377	4.85095
Q53GQ0	HSD17B12	Very-long-chain 3-oxoacyl-CoA reductase	4157.49	12.0215	1378	7.42364
Q14192	FHL2	Four and a half LIM domains protein 2	4157.01	12.0213	1379	5.22415
P51151	RAB9A	Ras-related protein Rab-9A	4151.63	12.0195	1380	7.08525
P11172	UMPS	Uridine 5'-monophosphate synthase	4151.49	12.0194	1381	4.22762
Q96HC4	PDLIM5	PDZ and LIM domain protein 5	4146.24	12.0176	1382	5.95465
Q5RKV6	EXOSC6	Exosome complex component MTR3	4141.52	12.0159	1383	6.31195
Q9Y5K6	CD2AP	CD2-associated protein	4140.79	12.0157	1384	5.37941
Q14444	CAPRIN1	Caprin-1	4139.03	12.0151	1385	6.60091
Q9NQT5	EXOSC3	Exosome complex component RRP40	4137.73	12.0146	1386	5.40795
Q8WVJ2	NUDCD2	NudC domain-containing protein 2	4134.2	12.0134	1387	6.9159
Q10713	PMPCA	Mitochondrial-processing peptidase subunit alpha	4132.87	12.0129	1388	4.19338
Q9ULX3	NOB1	RNA-binding protein NOB1	4124	12.0098	1389	5.08094
P26358	DNMT1	DNA (cytosine-5)-methyltransferase 1	4115.02	12.0067	1390	3.47514
Q96G21	IMP4	U3 small nucleolar ribonucleoprotein protein IMP4	4113.55	12.0062	1391	6.97609
O43776	NARS	Asparagine--tRNA ligase, cytoplasmic	4113.48	12.0061	1392	6.23172
Q9H2W6	MRPL46	39S ribosomal protein L46, mitochondrial	4112.09	12.0057	1393	5.35019
Q92890	UFD1	Ubiquitin recognition factor in ER-associated degradation protein 1	4103.92	12.0028	1394	4.07926
Q13418	ILK	Integrin-linked protein kinase	4103.31	12.0026	1395	4.54887
P07711	CTSL	Cathepsin L1	4086.83	11.9968	1396	9.61678
Q13541	EIF4EBP1	Eukaryotic translation initiation factor 4E-binding protein 1	4082.73	11.9953	1397	10.0742
O75521	ECI2	Enoyl-CoA delta isomerase 2, mitochondrial	4082.49	11.9952	1398	3.93275
Q9NPA8	ENY2	Transcription and mRNA export factor ENY2	4079.14	11.994	1399	9.41603
Q9UMX5	NENF	Neudesin	4078.37	11.9938	1400	10.6555
Q8IY67	RAVER1	Ribonucleoprotein PTB-binding 1	4076.59	11.9931	1401	4.19421
P05362	ICAM1	Intercellular adhesion molecule 1	4075.16	11.9926	1402	8.10623
Q96HS1	PGAM5	Serine/threonine-protein phosphatase PGAM5, mitochondrial	4074.26	11.9923	1403	4.62456
O00273	DFFA	DNA fragmentation factor subunit alpha	4070.46	11.991	1404	5.67496
Q14690	PDCD11	Protein RRP5 homolog	4068.6	11.9903	1405	3.61108
P17858	PFKL	ATP-dependent 6-phosphofructokinase, liver type	4068.54	11.9903	1406	4.54945
P01008	SERPINC1	Antithrombin-III	4067.86	11.9901	1407	7.47698
O43592	XPOT	Exportin-T	4066.67	11.9896	1408	6.75119
O00233	PSMD9	26S proteasome non-ATPase regulatory subunit 9	4065.09	11.9891	1409	6.13811
Q96IU4	ABHD14B	Protein ABHD14B	4058.81	11.9868	1410	8.52949
Q9Y3A5	SBDS	Ribosome maturation protein SBDS	4057.07	11.9862	1411	4.53791
Q9HD42	CHMP1A	Charged multivesicular body protein 1a	4048.09	11.983	1412	9.6675
P00387	CYB5R3	NADH-cytochrome b5 reductase 3	4048.08	11.983	1413	5.45424
Q9C005	DPY30	Protein dpy-30 homolog	4045.07	11.9819	1414	19.2789
P07951	TPM2	Tropomyosin beta chain	4044.16	11.9816	1415	7.6386
O75718	CRTAP	Cartilage-associated protein	4043.43	11.9814	1416	6.02478
O75152	ZC3H11A	Zinc finger CCCH domain-containing protein 11A	4041.93	11.9808	1417	4.33812
O43633	CHMP2A	Charged multivesicular body protein 2a	4039.58	11.98	1418	6.25522
Q14C86	GAPVD1	GTPase-activating protein and VPS9 domain-containing protein 1	4036.76	11.979	1419	3.24155
Q9Y3C1	NOP16	Nucleolar protein 16	4033.75	11.9779	1420	7.00662
Q9HCN8	SDF2L1	Stromal cell-derived factor 2-like protein 1	4032.41	11.9774	1421	7.94355
P30622	CLIP1	CAP-Gly domain-containing linker protein 1	4026.31	11.9752	1422	3.64085
P51649	ALDH5A1	Succinate-semialdehyde dehydrogenase, mitochondrial	4024.97	11.9748	1423	5.40809
P13473	LAMP2	Lysosome-associated membrane glycoprotein 2	4024.68	11.9747	1424	14.8565
O94808	GFPT2	Glutamine--fructose-6-phosphate aminotransferase [isomerizing] 2	4023.84	11.9744	1425	6.20461
Q8N131	TMEM123	Porimin	4021.83	11.9736	1426	12
P55107	GDF10	Growth/differentiation factor 10	4020.87	11.9733	1427	20.7112
P53634	CTSC	Dipeptidyl peptidase 1	4017.77	11.9722	1428	5.27576
O60762	DPM1	Dolichol-phosphate mannosyltransferase subunit 1	4016.97	11.9719	1429	6.80066
Q14181	POLA2	DNA polymerase alpha subunit B	4009.19	11.9691	1430	5.05942
Q9UMY4	SNX12	Sorting nexin-12	4006.28	11.968	1431	4.2561
Q9Y3E5	PTRH2	Peptidyl-tRNA hydrolase 2, mitochondrial	4003.58	11.9671	1432	5.80105
Q9NYU2	UGGT1	UDP-glucose:glycoprotein glucosyltransferase 1	4001.22	11.9662	1433	3.7237
Q9BRP8	PYM1	Partner of Y14 and mago	3999.55	11.9656	1434	6.53335
Q9NW64	RBM22	Pre-mRNA-splicing factor RBM22	3997.55	11.9649	1435	4.9548
Q9UL26	RAB22A	Ras-related protein Rab-22A	3992.54	11.9631	1436	7.47262
Q9BYD1	MRPL13	39S ribosomal protein L13, mitochondrial	3991.15	11.9626	1437	5.87145
Q14320	FAM50A	Protein FAM50A	3990.32	11.9623	1438	6.04913
O95477	ABCA1	ATP-binding cassette sub-family A member 1	3987.41	11.9612	1439	18.0148
Q9HD45	TM9SF3	Transmembrane 9 superfamily member 3	3986.94	11.9611	1440	9.18445
Q13409	DYNC1I2	Cytoplasmic dynein 1 intermediate chain 2	3984.8	11.9603	1441	6.33692
P35658	NUP214	Nuclear pore complex protein Nup214	3979.9	11.9585	1442	4.01995
Q9GZR7	DDX24	ATP-dependent RNA helicase DDX24	3979.01	11.9582	1443	4.84882
Q9H2G2	SLK	STE20-like serine/threonine-protein kinase	3976.7	11.9574	1444	3.25058
P23193	TCEA1	Transcription elongation factor A protein 1	3961.97	11.952	1445	6.74534
O60502	OGA	Protein O-GlcNAcase	3958.18	11.9506	1446	3.87174
Q96DI7	SNRNP40	U5 small nuclear ribonucleoprotein 40 kDa protein	3954.72	11.9494	1447	3.97288
P51572	BCAP31	B-cell receptor-associated protein 31	3953.52	11.9489	1448	5.31833
Q9HAV7	GRPEL1	GrpE protein homolog 1, mitochondrial	3952.22	11.9484	1449	5.81531
P43246	MSH2	DNA mismatch repair protein Msh2	3946.31	11.9463	1450	2.48749
Q9GZT8	NIF3L1	NIF3-like protein 1	3943.15	11.9451	1451	4.82048
Q9Y5K5	UCHL5	Ubiquitin carboxyl-terminal hydrolase isozyme L5	3942.87	11.945	1452	5.12085
Q9NP72	RAB18	Ras-related protein Rab-18	3941.52	11.9445	1453	5.12701
P07203	GPX1	Glutathione peroxidase 1	3934.31	11.9419	1454	5.54521
P63092;Q5JWF2	GNAS	Guanine nucleotide-binding protein G(s) subunit alpha isoforms short;Guanine nucleotide-binding protein G(s) subunit alpha isoforms XLas	3930.55	11.9405	1455	5.39232
P13984	GTF2F2	General transcription factor IIF subunit 2	3930.39	11.9405	1456	5.4924
Q96C90	PPP1R14B	Protein phosphatase 1 regulatory subunit 14B	3926.8	11.9391	1457	11.2701
Q9BY32	ITPA	Inosine triphosphate pyrophosphatase	3917.69	11.9358	1458	6.39577
O43395	PRPF3	U4/U6 small nuclear ribonucleoprotein Prp3	3914.09	11.9345	1459	6.22608
Q13057	COASY	Bifunctional coenzyme A synthase	3909.51	11.9328	1460	5.32501
P05026	ATP1B1	Sodium/potassium-transporting ATPase subunit beta-1	3907.63	11.9321	1461	5.34179
P11171	EPB41	Protein 4.1	3907.56	11.9321	1462	6.32832
Q14232	EIF2B1	Translation initiation factor eIF-2B subunit alpha	3906.11	11.9315	1463	5.92752
P50225	SULT1A1	Sulfotransferase 1A1	3905.34	11.9312	1464	7.2857
Q9GZZ1	NAA50	N-alpha-acetyltransferase 50	3903.12	11.9304	1465	4.74919
P08134	RHOC	Rho-related GTP-binding protein RhoC	3894.77	11.9273	1466	9.05452
P11717	IGF2R	Cation-independent mannose-6-phosphate receptor	3889.44	11.9253	1467	3.37785
P56545	CTBP2	C-terminal-binding protein 2	3889.05	11.9252	1468	6.22201
P48163	ME1	NADP-dependent malic enzyme	3887.96	11.9248	1469	6.02434
O43719	HTATSF1	HIV Tat-specific factor 1	3885.16	11.9238	1470	10.4554
P78330	PSPH	Phosphoserine phosphatase	3884.21	11.9234	1471	6.786
O43172	PRPF4	U4/U6 small nuclear ribonucleoprotein Prp4	3882.95	11.9229	1472	4.30633
Q9Y4E8	USP15	Ubiquitin carboxyl-terminal hydrolase 15	3879.41	11.9216	1473	4.04912
Q9NWT1	PAK1IP1	p21-activated protein kinase-interacting protein 1	3875.49	11.9202	1474	7.30191
Q9Y2S7	POLDIP2	Polymerase delta-interacting protein 2	3875.2	11.9201	1475	5.61795
P61916	NPC2	NPC intracellular cholesterol transporter 2	3873.41	11.9194	1476	9.41343
Q9NYK5	MRPL39	39S ribosomal protein L39, mitochondrial	3871.96	11.9188	1477	5.57209
Q9Y696	CLIC4	Chloride intracellular channel protein 4	3854.59	11.9124	1478	4.655
O00622	CYR61	Protein CYR61	3850.18	11.9107	1479	4.02199
O14828	SCAMP3	Secretory carrier-associated membrane protein 3	3849.49	11.9105	1480	6.93063
Q92572	AP3S1	AP-3 complex subunit sigma-1	3847.75	11.9098	1481	9.65786
O60313	OPA1	Dynamin-like 120 kDa protein, mitochondrial	3847.73	11.9098	1482	3.2506
Q969Q0	RPL36AL	60S ribosomal protein L36a-like	3844.51	11.9086	1483	21.9759
P61009	SPCS3	Signal peptidase complex subunit 3	3842.42	11.9078	1484	6.25651
P81605	DCD	Dermcidin	3834.54	11.9048	1485	149.572
Q9NRF8	CTPS2	CTP synthase 2	3833.51	11.9044	1486	4.56085
P20020	ATP2B1	Plasma membrane calcium-transporting ATPase 1	3826.12	11.9017	1487	3.31846
P78344	EIF4G2	Eukaryotic translation initiation factor 4 gamma 2	3825.78	11.9015	1488	2.67612
Q96A35	MRPL24	39S ribosomal protein L24, mitochondrial	3825.38	11.9014	1489	4.23401
P35573	AGL	Glycogen debranching enzyme	3821.09	11.8998	1490	3.93699
P49903	SEPHS1	Selenide, water dikinase 1	3819.31	11.8991	1491	4.45552
Q9NRX2	MRPL17	39S ribosomal protein L17, mitochondrial	3819.05	11.899	1492	6.51881
Q93008	USP9X	Probable ubiquitin carboxyl-terminal hydrolase FAF-X	3818.3	11.8987	1493	4.86223
Q9HC35	EML4	Echinoderm microtubule-associated protein-like 4	3812.62	11.8966	1494	3.95392
P60228	EIF3E	Eukaryotic translation initiation factor 3 subunit E	3812.59	11.8966	1495	5.86024
Q15102	PAFAH1B3	Platelet-activating factor acetylhydrolase IB subunit gamma	3812.3	11.8964	1496	9.31056
Q9NQG5	RPRD1B	Regulation of nuclear pre-mRNA domain-containing protein 1B	3811.82	11.8963	1497	5.76011
Q4G0N4	NADK2	NAD kinase 2, mitochondrial	3811.07	11.896	1498	5.05926
Q15050	RRS1	Ribosome biogenesis regulatory protein homolog	3808.77	11.8951	1499	5.69617
O60493	SNX3	Sorting nexin-3	3807.19	11.8945	1500	6.37861
Q9BTE3	MCMBP	Mini-chromosome maintenance complex-binding protein	3805.41	11.8938	1501	4.71725
A0A0B4J2D5;P0DPI2	GATD3B;GATD3A	Glutamine amidotransferase-like class 1 domain-containing protein 3B, mitochondrial;Glutamine amidotransferase-like class 1 domain-containing protein 3A, mitochondrial	3804.99	11.8937	1502	6.37387
Q9H078	CLPB	Caseinolytic peptidase B protein homolog	3800.97	11.8922	1503	4.24968
Q9H082	RAB33B	Ras-related protein Rab-33B	3799.39	11.8916	1504	13.0518
Q13148	TARDBP	TAR DNA-binding protein 43	3797.75	11.8909	1505	4.46304
P0CG30	GSTT2B	Glutathione S-transferase theta-2B	3795.39	11.89	1506	7.14337
O60282	KIF5C	Kinesin heavy chain isoform 5C	3793.18	11.8892	1507	15.7463
Q16222	UAP1	UDP-N-acetylhexosamine pyrophosphorylase	3792.47	11.8889	1508	4.33636
Q86UE4	MTDH	Protein LYRIC	3790.05	11.888	1509	6.6696
O43252	PAPSS1	Bifunctional 3'-phosphoadenosine 5'-phosphosulfate synthase 1	3785.18	11.8861	1510	5.63743
Q14257	RCN2	Reticulocalbin-2	3784.21	11.8858	1511	22.6799
Q16401	PSMD5	26S proteasome non-ATPase regulatory subunit 5	3780.71	11.8844	1512	5.81015
O43678	NDUFA2	NADH dehydrogenase [ubiquinone] 1 alpha subcomplex subunit 2	3777.4	11.8832	1513	7.42052
O94925	GLS	Glutaminase kidney isoform, mitochondrial	3773.08	11.8815	1514	4.71104
Q8NFZ0	FBH1	F-box DNA helicase 1	3770.69	11.8806	1515	24.0702
P30154	PPP2R1B	Serine/threonine-protein phosphatase 2A 65 kDa regulatory subunit A beta isoform	3768.71	11.8799	1516	4.52108
O14618	CCS	Copper chaperone for superoxide dismutase	3767.36	11.8793	1517	5.0981
Q9ULW0	TPX2	Targeting protein for Xklp2	3761.78	11.8772	1518	6.04009
Q0VDF9	HSPA14	Heat shock 70 kDa protein 14	3757.87	11.8757	1519	3.94891
Q13123	IK	Protein Red	3757.07	11.8754	1520	6.07362
Q15645	TRIP13	Pachytene checkpoint protein 2 homolog	3755.8	11.8749	1521	5.40421
P35610	SOAT1	Sterol O-acyltransferase 1	3754.93	11.8746	1522	6.00108
P48506	GCLC	Glutamate--cysteine ligase catalytic subunit	3751.4	11.8732	1523	6.36848
Q92917	GPKOW	G-patch domain and KOW motifs-containing protein	3744.09	11.8704	1524	4.42327
P78406	RAE1	mRNA export factor	3743.2	11.8701	1525	4.87005
Q96KB5	PBK	Lymphokine-activated killer T-cell-originated protein kinase	3741.33	11.8693	1526	5.05489
Q9NQR4	NIT2	Omega-amidase NIT2	3739.41	11.8686	1527	5.46561
Q9Y570	PPME1	Protein phosphatase methylesterase 1	3735.21	11.867	1528	5.14352
Q96RW7	HMCN1	Hemicentin-1	3733.44	11.8663	1529	18.6257
Q3LXA3	TKFC	Triokinase/FMN cyclase	3730.83	11.8653	1530	4.81609
Q9Y2Q3	GSTK1	Glutathione S-transferase kappa 1	3729.89	11.8649	1531	6.19115
P63151	PPP2R2A	Serine/threonine-protein phosphatase 2A 55 kDa regulatory subunit B alpha isoform	3729.51	11.8648	1532	5.2114
P30464	HLA-B	HLA class I histocompatibility antigen, B-15 alpha chain	3728.41	11.8643	1533	11.5535
O75844	ZMPSTE24	CAAX prenyl protease 1 homolog	3727.82	11.8641	1534	8.66836
Q9H9A6	LRRC40	Leucine-rich repeat-containing protein 40	3727.16	11.8639	1535	4.59353
Q8TEQ6	GEMIN5	Gem-associated protein 5	3726.39	11.8636	1536	4.02139
P48634	PRRC2A	Protein PRRC2A	3718	11.8603	1537	6.59833
Q6P1L8	MRPL14	39S ribosomal protein L14, mitochondrial	3716.88	11.8599	1538	7.15977
Q9UM00	TMCO1	Calcium load-activated calcium channel	3715.5	11.8593	1539	7.11663
Q8NI27	THOC2	THO complex subunit 2	3715.18	11.8592	1540	7.69333
P36404	ARL2	ADP-ribosylation factor-like protein 2	3712.45	11.8582	1541	7.24855
Q04446	GBE1	1,4-alpha-glucan-branching enzyme	3711.76	11.8579	1542	6.3645
Q8WVY7	UBLCP1	Ubiquitin-like domain-containing CTD phosphatase 1	3708.84	11.8568	1543	6.49307
P37198	NUP62	Nuclear pore glycoprotein p62	3705.52	11.8555	1544	9.32821
P35754	GLRX	Glutaredoxin-1	3704.95	11.8552	1545	11.3773
P56182	RRP1	Ribosomal RNA processing protein 1 homolog A	3703.06	11.8545	1546	6.48165
Q9UNE7	STUB1	E3 ubiquitin-protein ligase CHIP	3702.29	11.8542	1547	4.62593
Q562R1	ACTBL2	Beta-actin-like protein 2	3690.95	11.8498	1548	12.8497
Q9BSJ8	ESYT1	Extended synaptotagmin-1	3690.05	11.8494	1549	3.47966
Q99426	TBCB	Tubulin-folding cofactor B	3679.77	11.8454	1550	5.71299
Q12873	CHD3	Chromodomain-helicase-DNA-binding protein 3	3678.66	11.845	1551	4.76459
Q14839	CHD4	Chromodomain-helicase-DNA-binding protein 4	3675.66	11.8438	1552	4.02496
P12532	CKMT1A	Creatine kinase U-type, mitochondrial	3671.33	11.8421	1553	4.82507
O94855	SEC24D	Protein transport protein Sec24D	3669.92	11.8415	1554	4.33319
Q9UHI6	DDX20	Probable ATP-dependent RNA helicase DDX20	3669.13	11.8412	1555	5.26329
P0DPE3	C12orf81	Uncharacterized protein C12orf81	3668.39	11.8409	1556	43.0124
Q9BYG3	NIFK	MKI67 FHA domain-interacting nucleolar phosphoprotein	3667.86	11.8407	1557	4.18886
P53675	CLTCL1	Clathrin heavy chain 2	3666.4	11.8401	1558	15.2256
Q14457	BECN1	Beclin-1	3664.58	11.8394	1559	11.9152
O43242	PSMD3	26S proteasome non-ATPase regulatory subunit 3	3663.87	11.8392	1560	4.85286
Q9Y3D9	MRPS23	28S ribosomal protein S23, mitochondrial	3659.1	11.8373	1561	4.82355
O15226	NKRF	NF-kappa-B-repressing factor	3657.88	11.8368	1562	3.09749
Q9H0H5	RACGAP1	Rac GTPase-activating protein 1	3656.53	11.8363	1563	4.53998
P40121	CAPG	Macrophage-capping protein	3646.82	11.8324	1564	4.64314
O15357	INPPL1	Phosphatidylinositol 3,4,5-trisphosphate 5-phosphatase 2	3646.58	11.8323	1565	3.50641
Q6TFL3	CCDC171	Coiled-coil domain-containing protein 171	3646.57	11.8323	1566	11.3905
Q7L9L4;Q9H8S9	MOB1B;MOB1A	MOB kinase activator 1B;MOB kinase activator 1A	3645.79	11.832	1567	7.79254
Q05048	CSTF1	Cleavage stimulation factor subunit 1	3644.86	11.8316	1568	4.62865
P53680	AP2S1	AP-2 complex subunit sigma	3643.72	11.8312	1569	8.94675
Q7Z6Z7	HUWE1	E3 ubiquitin-protein ligase HUWE1	3640.48	11.8299	1570	2.24908
Q96EY1	DNAJA3	DnaJ homolog subfamily A member 3, mitochondrial	3637.66	11.8288	1571	5.73262
Q9H061	TMEM126A	Transmembrane protein 126A	3633.89	11.8273	1572	8.05529
Q9H4M9	EHD1	EH domain-containing protein 1	3631.44	11.8263	1573	4.11205
A0AVT1	UBA6	Ubiquitin-like modifier-activating enzyme 6	3629.67	11.8256	1574	3.55669
Q16186	ADRM1	Proteasomal ubiquitin receptor ADRM1	3616.45	11.8204	1575	7.22164
Q92905	COPS5	COP9 signalosome complex subunit 5	3615.22	11.8199	1576	3.9863
P53597	SUCLG1	Succinate--CoA ligase [ADP/GDP-forming] subunit alpha, mitochondrial	3613.25	11.8191	1577	5.09755
P54709	ATP1B3	Sodium/potassium-transporting ATPase subunit beta-3	3611.63	11.8184	1578	3.81611
Q9BY77	POLDIP3	Polymerase delta-interacting protein 3	3610.56	11.818	1579	4.87318
A6NDU8	C5orf51	UPF0600 protein C5orf51	3606.77	11.8165	1580	6.6287
Q9NR50	EIF2B3	Translation initiation factor eIF-2B subunit gamma	3599.19	11.8135	1581	5.00568
O43615	TIMM44	Mitochondrial import inner membrane translocase subunit TIM44	3595.91	11.8121	1582	4.75843
Q14376	GALE	UDP-glucose 4-epimerase	3594.32	11.8115	1583	7.5818
Q9C0I1	MTMR12	Myotubularin-related protein 12	3594.04	11.8114	1584	6.00415
Q13428	TCOF1	Treacle protein	3587.04	11.8086	1585	7.436
Q01581	HMGCS1	Hydroxymethylglutaryl-CoA synthase, cytoplasmic	3585.72	11.808	1586	6.50239
Q9Y3E7	CHMP3	Charged multivesicular body protein 3	3584.02	11.8074	1587	8.57387
P51532	SMARCA4	Transcription activator BRG1	3578.71	11.8052	1588	4.13251
Q14151	SAFB2	Scaffold attachment factor B2	3572.46	11.8027	1589	5.97584
O95861	BPNT1	3'(2'),5'-bisphosphate nucleotidase 1	3570.71	11.802	1590	3.71344
Q96I25	RBM17	Splicing factor 45	3566.77	11.8004	1591	4.32773
O95197	RTN3	Reticulon-3	3566.11	11.8001	1592	7.25606
Q5JPE7	NOMO2	Nodal modulator 2	3564.28	11.7994	1593	4.44604
Q9UBX3	SLC25A10	Mitochondrial dicarboxylate carrier	3563.15	11.7989	1594	7.8099
Q969G6	RFK	Riboflavin kinase	3562.67	11.7987	1595	8.1686
P51153	RAB13	Ras-related protein Rab-13	3561.7	11.7984	1596	5.77168
Q9Y3C8	UFC1	Ubiquitin-fold modifier-conjugating enzyme 1	3560.57	11.7979	1597	7.62674
Q9NRF9	POLE3	DNA polymerase epsilon subunit 3	3560.17	11.7977	1598	11.7372
Q9Y3B7	MRPL11	39S ribosomal protein L11, mitochondrial	3557.27	11.7966	1599	6.85715
O94905	ERLIN2	Erlin-2	3552.46	11.7946	1600	4.35602
Q9NWV4	C1orf123	UPF0587 protein C1orf123	3544.73	11.7915	1601	7.76077
Q99961	SH3GL1	Endophilin-A2	3544.45	11.7913	1602	5.24811
Q7Z5L9	IRF2BP2	Interferon regulatory factor 2-binding protein 2	3543.77	11.7911	1603	6.18608
Q96TA2	YME1L1	ATP-dependent zinc metalloprotease YME1L1	3543.15	11.7908	1604	4.59053
Q7Z417	NUFIP2	Nuclear fragile X mental retardation-interacting protein 2	3541.29	11.7901	1605	3.87219
O95394	PGM3	Phosphoacetylglucosamine mutase	3538.89	11.7891	1606	4.41362
Q92626	PXDN	Peroxidasin homolog	3537.75	11.7886	1607	3.50894
O43504	LAMTOR5	Ragulator complex protein LAMTOR5	3533.65	11.7869	1608	11.2135
Q99471	PFDN5	Prefoldin subunit 5	3533.08	11.7867	1609	8.84456
P40616	ARL1	ADP-ribosylation factor-like protein 1	3530.76	11.7858	1610	11.1206
Q9Y2T2	AP3M1	AP-3 complex subunit mu-1	3528.65	11.7849	1611	5.21706
O14974	PPP1R12A	Protein phosphatase 1 regulatory subunit 12A	3524.46	11.7832	1612	4.67673
O60220	TIMM8A	Mitochondrial import inner membrane translocase subunit Tim8 A	3522.82	11.7825	1613	7.90296
Q14258	TRIM25	E3 ubiquitin/ISG15 ligase TRIM25	3522.54	11.7824	1614	3.45328
Q8WW12	PCNP	PEST proteolytic signal-containing nuclear protein	3518.27	11.7806	1615	7.50406
O75884	RBBP9	Putative hydrolase RBBP9	3516.58	11.78	1616	7.43198
Q15257	PTPA	Serine/threonine-protein phosphatase 2A activator	3516.07	11.7797	1617	7.86873
Q96RS6	NUDCD1	NudC domain-containing protein 1	3513.78	11.7788	1618	5.53778
Q06787	FMR1	Synaptic functional regulator FMR1	3509.14	11.7769	1619	5.58493
P48729	CSNK1A1	Casein kinase I isoform alpha	3508.71	11.7767	1620	5.93672
Q96F86	EDC3	Enhancer of mRNA-decapping protein 3	3507.36	11.7762	1621	6.44914
O14617	AP3D1	AP-3 complex subunit delta-1	3507.26	11.7761	1622	5.89773
P61457	PCBD1	Pterin-4-alpha-carbinolamine dehydratase	3502.15	11.774	1623	7.02114
Q9NV31	IMP3	U3 small nucleolar ribonucleoprotein protein IMP3	3497.79	11.7722	1624	6.01049
P30876	POLR2B	DNA-directed RNA polymerase II subunit RPB2	3497.23	11.772	1625	3.61679
Q96AT9	RPE	Ribulose-phosphate 3-epimerase	3492.93	11.7702	1626	9.96501
P40938	RFC3	Replication factor C subunit 3	3491.84	11.7698	1627	4.15449
O76071	CIAO1	Probable cytosolic iron-sulfur protein assembly protein CIAO1	3487.29	11.7679	1628	6.16322
O43747	AP1G1	AP-1 complex subunit gamma-1	3483.63	11.7664	1629	7.39661
P22059	OSBP	Oxysterol-binding protein 1	3480.04	11.7649	1630	3.58568
Q8WVV9	HNRNPLL	Heterogeneous nuclear ribonucleoprotein L-like	3475.39	11.763	1631	3.7516
Q8IUE6	HIST2H2AB	Histone H2A type 2-B	3471.49	11.7613	1632	14.361
P98175	RBM10	RNA-binding protein 10	3468.69	11.7602	1633	4.31405
P51452	DUSP3	Dual specificity protein phosphatase 3	3467.92	11.7599	1634	4.51334
Q15020	SART3	Squamous cell carcinoma antigen recognized by T-cells 3	3461.29	11.7571	1635	3.39923
Q10570	CPSF1	Cleavage and polyadenylation specificity factor subunit 1	3460.63	11.7568	1636	4.34328
O43765	SGTA	Small glutamine-rich tetratricopeptide repeat-containing protein alpha	3459.7	11.7564	1637	5.26637
O75323	NIPSNAP2	Protein NipSnap homolog 2	3455.66	11.7547	1638	8.24353
Q8TBC4	UBA3	NEDD8-activating enzyme E1 catalytic subunit	3454.59	11.7543	1639	4.2796
Q00765	REEP5	Receptor expression-enhancing protein 5	3453.83	11.754	1640	6.83019
Q13907	IDI1	Isopentenyl-diphosphate Delta-isomerase 1	3451.71	11.7531	1641	5.01981
P35268	RPL22	60S ribosomal protein L22	3444.33	11.75	1642	7.32252
Q96G03	PGM2	Phosphoglucomutase-2	3440.66	11.7485	1643	4.3193
P22570	FDXR	NADPH:adrenodoxin oxidoreductase, mitochondrial	3440.38	11.7484	1644	5.11789
Q9NVP1	DDX18	ATP-dependent RNA helicase DDX18	3437.47	11.7471	1645	5.21228
Q9Y697	NFS1	Cysteine desulfurase, mitochondrial	3436.26	11.7466	1646	4.55912
P49790	NUP153	Nuclear pore complex protein Nup153	3434.93	11.7461	1647	5.16995
O00763	ACACB	Acetyl-CoA carboxylase 2	3434.73	11.746	1648	6.74939
Q16204	CCDC6	Coiled-coil domain-containing protein 6	3432.27	11.7449	1649	6.87394
Q12907	LMAN2	Vesicular integral-membrane protein VIP36	3429.98	11.744	1650	6.68464
P48509	CD151	CD151 antigen	3425.79	11.7422	1651	44.122
P51148	RAB5C	Ras-related protein Rab-5C	3425.13	11.7419	1652	5.37236
P24539	ATP5PB	ATP synthase F(0) complex subunit B1, mitochondrial	3421.05	11.7402	1653	5.42675
O95478	NSA2	Ribosome biogenesis protein NSA2 homolog	3417.56	11.7388	1654	6.08627
P07305	H1F0	Histone H1.0	3415.95	11.7381	1655	13.0755
P51553	IDH3G	Isocitrate dehydrogenase [NAD] subunit gamma, mitochondrial	3413.94	11.7372	1656	5.28163
O75828	CBR3	Carbonyl reductase [NADPH] 3	3412.74	11.7367	1657	7.18222
Q96KP4	CNDP2	Cytosolic non-specific dipeptidase	3410.4	11.7357	1658	3.74372
P63027	VAMP2	Vesicle-associated membrane protein 2	3409.69	11.7354	1659	8.1426
Q9BY43	CHMP4A	Charged multivesicular body protein 4a	3403.79	11.7329	1660	9.12846
Q9BTY7	HGH1	Protein HGH1 homolog	3403.31	11.7327	1661	7.33979
Q12788	TBL3	Transducin beta-like protein 3	3400.98	11.7317	1662	5.64689
Q14165	MLEC	Malectin	3400.27	11.7314	1663	7.69716
P04899	GNAI2	Guanine nucleotide-binding protein G(i) subunit alpha-2	3397.2	11.7301	1664	8.33037
Q9UBQ7	GRHPR	Glyoxylate reductase/hydroxypyruvate reductase	3392.95	11.7283	1665	4.95215
P14209	CD99	CD99 antigen	3392.8	11.7283	1666	12.2099
Q15075	EEA1	Early endosome antigen 1	3391.9	11.7279	1667	4.1107
Q96T88	UHRF1	E3 ubiquitin-protein ligase UHRF1	3390.03	11.7271	1668	4.22423
P67775	PPP2CA	Serine/threonine-protein phosphatase 2A catalytic subunit alpha isoform	3389.11	11.7267	1669	9.36528
Q9UGI8	TES	Testin	3386.86	11.7257	1670	5.25483
Q96GX9	APIP	Methylthioribulose-1-phosphate dehydratase	3384.18	11.7246	1671	4.3602
Q9BYK8	HELZ2	Helicase with zinc finger domain 2	3383.41	11.7243	1672	14.5371
Q15427	SF3B4	Splicing factor 3B subunit 4	3383.38	11.7242	1673	11.5381
P30405	PPIF	Peptidyl-prolyl cis-trans isomerase F, mitochondrial	3380.9	11.7232	1674	5.49704
Q99757	TXN2	Thioredoxin, mitochondrial	3379.13	11.7224	1675	10.0645
Q9NYB9	ABI2	Abl interactor 2	3378.77	11.7223	1676	6.22741
Q9BQ52	ELAC2	Zinc phosphodiesterase ELAC protein 2	3374.1	11.7203	1677	4.79164
Q3ZCQ8	TIMM50	Mitochondrial import inner membrane translocase subunit TIM50	3373.49	11.72	1678	6.54574
Q02880	TOP2B	DNA topoisomerase 2-beta	3371.71	11.7193	1679	3.77934
Q9Y2R5	MRPS17	28S ribosomal protein S17, mitochondrial	3369.61	11.7184	1680	6.87008
P20336	RAB3A	Ras-related protein Rab-3A	3363.92	11.7159	1681	25.6698
Q8NBM8	PCYOX1L	Prenylcysteine oxidase-like	3362.11	11.7152	1682	17.3073
P21281	ATP6V1B2	V-type proton ATPase subunit B, brain isoform	3361.73	11.715	1683	3.29113
P41223	BUD31	Protein BUD31 homolog	3356.59	11.7128	1684	6.11885
Q13596	SNX1	Sorting nexin-1	3349.77	11.7098	1685	3.92883
Q8MH63;Q9GIP4	SLC7A5P1;SLC7A5P2	Putative L-type amino acid transporter 1-like protein MLAS;Putative L-type amino acid transporter 1-like protein IMAA	3349.29	11.7096	1686	15.7839
O75955	FLOT1	Flotillin-1	3349.21	11.7096	1687	4.57685
Q05682	CALD1	Caldesmon	3348.61	11.7093	1688	5.35465
Q5QJE6	DNTTIP2	Deoxynucleotidyltransferase terminal-interacting protein 2	3348.5	11.7093	1689	5.96382
Q5T9A4	ATAD3B	ATPase family AAA domain-containing protein 3B	3347.42	11.7088	1690	7.40084
P09234	SNRPC	U1 small nuclear ribonucleoprotein C	3340.25	11.7057	1691	15.6975
Q9NQW7	XPNPEP1	Xaa-Pro aminopeptidase 1	3340.2	11.7057	1692	3.32967
Q6NZI2	CAVIN1	Caveolae-associated protein 1	3334.26	11.7031	1693	4.43045
Q9H1H9	KIF13A	Kinesin-like protein KIF13A	3332.94	11.7026	1694	7.48259
Q15003	NCAPH	Condensin complex subunit 2	3330.01	11.7013	1695	4.23396
O95218	ZRANB2	Zinc finger Ran-binding domain-containing protein 2	3323.53	11.6985	1696	9.81759
Q9HAV0	GNB4	Guanine nucleotide-binding protein subunit beta-4	3319.81	11.6969	1697	6.28516
Q96KA5	CLPTM1L	Cleft lip and palate transmembrane protein 1-like protein	3316.53	11.6955	1698	5.22585
Q9H3K2	GHITM	Growth hormone-inducible transmembrane protein	3311.29	11.6932	1699	7.36669
Q9GZS3	WDR61	WD repeat-containing protein 61	3309.02	11.6922	1700	5.02241
P26583	HMGB2	High mobility group protein B2	3307.98	11.6917	1701	7.79996
P04070	PROC	Vitamin K-dependent protein C	3306.16	11.6909	1702	18.8264
Q8IWX8	CHERP	Calcium homeostasis endoplasmic reticulum protein	3304.43	11.6902	1703	3.89459
Q12888	TP53BP1	TP53-binding protein 1	3299.46	11.688	1704	4.54722
P15927	RPA2	Replication protein A 32 kDa subunit	3298.68	11.6877	1705	8.41165
Q92466	DDB2	DNA damage-binding protein 2	3297.86	11.6873	1706	5.38292
Q70UQ0	IKBIP	Inhibitor of nuclear factor kappa-B kinase-interacting protein	3297.51	11.6872	1707	7.83072
O15027	SEC16A	Protein transport protein Sec16A	3285.6	11.6819	1708	4.22431
P62330	ARF6	ADP-ribosylation factor 6	3285.08	11.6817	1709	9.6256
P82970	HMGN5	High mobility group nucleosome-binding domain-containing protein 5	3283.32	11.6809	1710	12.8352
O60684	KPNA6	Importin subunit alpha-7	3277	11.6782	1711	4.35182
Q7Z4U5	C6orf201	Uncharacterized protein C6orf201	3276.14	11.6778	1712	16.0851
O75880	SCO1	Protein SCO1 homolog, mitochondrial	3275.45	11.6775	1713	6.46821
P49720	PSMB3	Proteasome subunit beta type-3	3274.8	11.6772	1714	9.62586
Q9NX24	NHP2	H/ACA ribonucleoprotein complex subunit 2	3274.79	11.6772	1715	6.41805
Q7L5N1	COPS6	COP9 signalosome complex subunit 6	3272.78	11.6763	1716	5.19315
P78346	RPP30	Ribonuclease P protein subunit p30	3271.83	11.6759	1717	6.25655
Q01484	ANK2	Ankyrin-2	3271.4	11.6757	1718	14.1374
Q6DKI1	RPL7L1	60S ribosomal protein L7-like 1	3266.84	11.6737	1719	6.05946
P51648	ALDH3A2	Fatty aldehyde dehydrogenase	3265.12	11.6729	1720	4.33993
Q9Y333	LSM2	U6 snRNA-associated Sm-like protein LSm2	3253.47	11.6678	1721	9.1126
O60763	USO1	General vesicular transport factor p115	3253.36	11.6677	1722	2.89461
Q92561	PHYHIP	Phytanoyl-CoA hydroxylase-interacting protein	3253.31	11.6677	1723	30.2107
Q9H845	ACAD9	Acyl-CoA dehydrogenase family member 9, mitochondrial	3251.52	11.6669	1724	5.06528
O95067	CCNB2	G2/mitotic-specific cyclin-B2	3248.66	11.6656	1725	15.3795
Q9NPQ8	RIC8A	Synembryn-A	3247.71	11.6652	1726	6.1307
Q9H252	KCNH6	Potassium voltage-gated channel subfamily H member 6	3247.39	11.6651	1727	10.9581
Q69YN2	CWF19L1	CWF19-like protein 1	3245.61	11.6643	1728	4.66858
Q8IXI1	RHOT2	Mitochondrial Rho GTPase 2	3244.51	11.6638	1729	5.43477
Q14254	FLOT2	Flotillin-2	3244.12	11.6636	1730	3.78403
Q9NSK0	KLC4	Kinesin light chain 4	3243.9	11.6635	1731	5.17599
Q5VYK3	ECPAS	Proteasome adapter and scaffold protein ECM29	3241.06	11.6622	1732	3.6367
P22033	MUT	Methylmalonyl-CoA mutase, mitochondrial	3235.52	11.6598	1733	4.37149
P09622	DLD	Dihydrolipoyl dehydrogenase, mitochondrial	3233.63	11.6589	1734	3.63339
Q96KR1	ZFR	Zinc finger RNA-binding protein	3228.88	11.6568	1735	5.78945
Q9Y3B9	RRP15	RRP15-like protein	3226.58	11.6558	1736	8.10239
O60716	CTNND1	Catenin delta-1	3225.41	11.6553	1737	3.34717
Q9Y394	DHRS7	Dehydrogenase/reductase SDR family member 7	3220.26	11.653	1738	5.76625
Q12769	NUP160	Nuclear pore complex protein Nup160	3220.11	11.6529	1739	6.24077
P99999	CYCS	Cytochrome c	3220	11.6528	1740	5.86704
P61960	UFM1	Ubiquitin-fold modifier 1	3217.02	11.6515	1741	15.7677
Q6IS24	GALNT17	Polypeptide N-acetylgalactosaminyltransferase 17	3215.68	11.6509	1742	63.2942
Q9HD33	MRPL47	39S ribosomal protein L47, mitochondrial	3212.14	11.6493	1743	5.87095
Q2NL82	TSR1	Pre-rRNA-processing protein TSR1 homolog	3204.7	11.646	1744	3.41528
Q02818	NUCB1	Nucleobindin-1	3200.66	11.6442	1745	8.93408
P18583	SON	Protein SON	3199.29	11.6435	1746	5.10555
O60524	NEMF	Nuclear export mediator factor NEMF	3199	11.6434	1747	5.81179
Q8WUM0	NUP133	Nuclear pore complex protein Nup133	3198.03	11.643	1748	5.55245
Q7Z4V5	HDGFL2	Hepatoma-derived growth factor-related protein 2	3192.96	11.6407	1749	8.2605
Q01658	DR1	Protein Dr1	3187.38	11.6382	1750	6.70183
Q96LR5	UBE2E2	Ubiquitin-conjugating enzyme E2 E2	3187	11.638	1751	9.12078
P30043	BLVRB	Flavin reductase (NADPH)	3181.9	11.6357	1752	5.59976
Q06265	EXOSC9	Exosome complex component RRP45	3181.5	11.6355	1753	6.25854
Q9BZF1	OSBPL8	Oxysterol-binding protein-related protein 8	3181.49	11.6355	1754	6.37029
O95714	HERC2	E3 ubiquitin-protein ligase HERC2	3176.96	11.6334	1755	6.14565
Q38SD2	LRRK1	Leucine-rich repeat serine/threonine-protein kinase 1	3176.95	11.6334	1756	40.6221
Q9NRG9	AAAS	Aladin	3175.99	11.633	1757	5.05675
Q9H8H3	METTL7A	Methyltransferase-like protein 7A	3170.28	11.6304	1758	7.61808
P42766	RPL35	60S ribosomal protein L35	3164.79	11.6279	1759	8.52098
P11234	RALB	Ras-related protein Ral-B	3164.63	11.6278	1760	7.30874
Q8TB61	SLC35B2	Adenosine 3'-phospho 5'-phosphosulfate transporter 1	3162.53	11.6269	1761	10.1757
P61201	COPS2	COP9 signalosome complex subunit 2	3160.16	11.6258	1762	4.3971
Q9UJZ1	STOML2	Stomatin-like protein 2, mitochondrial	3150.58	11.6214	1763	5.12868
Q9UBQ5	EIF3K	Eukaryotic translation initiation factor 3 subunit K	3150.49	11.6214	1764	6.17375
Q14739	LBR	Lamin-B receptor	3148.23	11.6203	1765	5.28199
Q96L46	CAPNS2	Calpain small subunit 2	3146.83	11.6197	1766	26.8206
O15533	TAPBP	Tapasin	3142.72	11.6178	1767	6.28373
Q92541	RTF1	RNA polymerase-associated protein RTF1 homolog	3142.55	11.6177	1768	7.30137
Q13547	HDAC1	Histone deacetylase 1	3139.87	11.6165	1769	5.96597
P62875	POLR2L	DNA-directed RNA polymerases I, II, and III subunit RPABC5	3137.15	11.6152	1770	7.85199
Q9BUZ4	TRAF4	TNF receptor-associated factor 4	3135.42	11.6144	1771	17.2828
Q00059	TFAM	Transcription factor A, mitochondrial	3135.22	11.6144	1772	7.58384
Q16643	DBN1	Drebrin	3134.08	11.6138	1773	4.7211
Q15021	NCAPD2	Condensin complex subunit 1	3126.97	11.6106	1774	3.31336
Q03154	ACY1	Aminoacylase-1	3125.43	11.6098	1775	5.98608
Q5TFE4	NT5DC1	5'-nucleotidase domain-containing protein 1	3124.58	11.6094	1776	6.74277
O95347	SMC2	Structural maintenance of chromosomes protein 2	3124.23	11.6093	1777	3.12358
P55196	AFDN	Afadin	3122.11	11.6083	1778	5.94052
P51114	FXR1	Fragile X mental retardation syndrome-related protein 1	3119.83	11.6073	1779	5.91695
Q8IVT2	MISP	Mitotic interactor and substrate of PLK1	3114.74	11.6049	1780	4.91626
Q9NXE8	CWC25	Pre-mRNA-splicing factor CWC25 homolog	3110.53	11.6029	1781	10.5594
Q96DV4	MRPL38	39S ribosomal protein L38, mitochondrial	3103.79	11.5998	1782	7.28628
Q01628	IFITM3	Interferon-induced transmembrane protein 3	3103	11.5994	1783	9.81572
P51397	DAP	Death-associated protein 1	3100.99	11.5985	1784	11.923
Q9H7E9	C8orf33	UPF0488 protein C8orf33	3100.8	11.5984	1785	8.22932
O60216	RAD21	Double-strand-break repair protein rad21 homolog	3100.15	11.5981	1786	3.6686
P13861	PRKAR2A	cAMP-dependent protein kinase type II-alpha regulatory subunit	3095.61	11.596	1787	4.49425
Q13144	EIF2B5	Translation initiation factor eIF-2B subunit epsilon	3093.96	11.5952	1788	4.73851
Q9NZN8	CNOT2	CCR4-NOT transcription complex subunit 2	3092.29	11.5945	1789	7.7321
P50748	KNTC1	Kinetochore-associated protein 1	3092.25	11.5944	1790	6.86253
O95486	SEC24A	Protein transport protein Sec24A	3089.46	11.5931	1791	4.34936
Q9P035	HACD3	Very-long-chain (3R)-3-hydroxyacyl-CoA dehydratase 3	3087.19	11.5921	1792	6.77111
P08697	SERPINF2	Alpha-2-antiplasmin	3085.12	11.5911	1793	8.71141
Q9BZK7	TBL1XR1	F-box-like/WD repeat-containing protein TBL1XR1	3073.57	11.5857	1794	5.44867
Q7Z7H5	TMED4	Transmembrane emp24 domain-containing protein 4	3070.07	11.5841	1795	5.41988
Q9NQT4	EXOSC5	Exosome complex component RRP46	3069.06	11.5836	1796	6.36451
Q8NCA5	FAM98A	Protein FAM98A	3067.61	11.5829	1797	5.06732
P11532	DMD	Dystrophin	3062.12	11.5803	1798	5.25415
O00203	AP3B1	AP-3 complex subunit beta-1	3054.13	11.5765	1799	4.32421
Q92785	DPF2	Zinc finger protein ubi-d4	3053.54	11.5763	1800	5.59526
Q06033	ITIH3	Inter-alpha-trypsin inhibitor heavy chain H3	3052.72	11.5759	1801	8.3623
Q92805	GOLGA1	Golgin subfamily A member 1	3045.43	11.5724	1802	7.20776
Q8N983	MRPL43	39S ribosomal protein L43, mitochondrial	3039.58	11.5697	1803	7.59589
Q53H82	LACTB2	Endoribonuclease LACTB2	3038.46	11.5691	1804	4.85116
Q9BSM1	PCGF1	Polycomb group RING finger protein 1	3037.37	11.5686	1805	37.9765
Q8NBX0	SCCPDH	Saccharopine dehydrogenase-like oxidoreductase	3034.44	11.5672	1806	4.80688
Q9BUL8	PDCD10	Programmed cell death protein 10	3033.95	11.567	1807	6.85156
Q6P996	PDXDC1	Pyridoxal-dependent decarboxylase domain-containing protein 1	3032.77	11.5664	1808	4.38662
Q15738	NSDHL	Sterol-4-alpha-carboxylate 3-dehydrogenase, decarboxylating	3032.02	11.5661	1809	3.80746
Q9BXK5	BCL2L13	Bcl-2-like protein 13	3027.74	11.564	1810	5.97343
P49721	PSMB2	Proteasome subunit beta type-2	3027.5	11.5639	1811	5.12369
P54920	NAPA	Alpha-soluble NSF attachment protein	3016.59	11.5587	1812	4.65769
Q32MZ4	LRRFIP1	Leucine-rich repeat flightless-interacting protein 1	3015.46	11.5582	1813	5.6399
O95721	SNAP29	Synaptosomal-associated protein 29	3012.38	11.5567	1814	5.95182
P42771	CDKN2A	Cyclin-dependent kinase inhibitor 2A	3011.51	11.5563	1815	10.7204
Q9BSD7	NTPCR	Cancer-related nucleoside-triphosphatase	3010.67	11.5559	1816	6.17092
Q9NYJ1	COA4	Cytochrome c oxidase assembly factor 4 homolog, mitochondrial	3009.5	11.5553	1817	12.6537
Q9P287	BCCIP	BRCA2 and CDKN1A-interacting protein	3006.57	11.5539	1818	5.6152
Q9H2H8	PPIL3	Peptidyl-prolyl cis-trans isomerase-like 3	3003.66	11.5525	1819	6.33801
P23142	FBLN1	Fibulin-1	3003.28	11.5523	1820	6.86921
Q8N7H5	PAF1	RNA polymerase II-associated factor 1 homolog	2996.97	11.5493	1821	4.44853
O95168	NDUFB4	NADH dehydrogenase [ubiquinone] 1 beta subcomplex subunit 4	2996.31	11.549	1822	8.1561
A6NCE7;Q9GZQ8	MAP1LC3B2;MAP1LC3B	Microtubule-associated proteins 1A/1B light chain 3 beta 2;Microtubule-associated proteins 1A/1B light chain 3B	2995.33	11.5485	1823	8.37441
Q8NFH4	NUP37	Nucleoporin Nup37	2994.82	11.5483	1824	6.77402
Q9UHG3	PCYOX1	Prenylcysteine oxidase 1	2994.52	11.5481	1825	8.04922
P29218	IMPA1	Inositol monophosphatase 1	2991.1	11.5465	1826	4.97347
Q9UNH7	SNX6	Sorting nexin-6	2989.91	11.5459	1827	3.89985
Q96C86	DCPS	m7GpppX diphosphatase	2989.73	11.5458	1828	4.61803
Q9BRP1	PDCD2L	Programmed cell death protein 2-like	2987.48	11.5447	1829	7.07933
Q9NW13	RBM28	RNA-binding protein 28	2985.53	11.5438	1830	3.59458
O75116	ROCK2	Rho-associated protein kinase 2	2983.87	11.543	1831	3.16749
Q9BZG1	RAB34	Ras-related protein Rab-34	2979.27	11.5407	1832	6.6852
Q9BQ61	TRIR	Telomerase RNA component interacting RNase	2969.56	11.536	1833	12.5634
Q9Y2R9	MRPS7	28S ribosomal protein S7, mitochondrial	2969.04	11.5358	1834	4.5131
P19823	ITIH2	Inter-alpha-trypsin inhibitor heavy chain H2	2968.63	11.5356	1835	9.19573
Q96AC1	FERMT2	Fermitin family homolog 2	2962.82	11.5328	1836	4.2729
Q7KZ85	SUPT6H	Transcription elongation factor SPT6	2958.23	11.5305	1837	4.46985
Q9Y520	PRRC2C	Protein PRRC2C	2954.02	11.5285	1838	5.67973
Q8WW59	SPRYD4	SPRY domain-containing protein 4	2947.86	11.5255	1839	9.52769
Q9P265	DIP2B	Disco-interacting protein 2 homolog B	2947.22	11.5251	1840	4.97012
Q01629	IFITM2	Interferon-induced transmembrane protein 2	2947.11	11.5251	1841	22.2616
P35269	GTF2F1	General transcription factor IIF subunit 1	2943.56	11.5233	1842	5.2357
Q8WWI1	LMO7	LIM domain only protein 7	2941.24	11.5222	1843	3.96739
Q96CS3	FAF2	FAS-associated factor 2	2934.88	11.5191	1844	5.138
Q99715	COL12A1	Collagen alpha-1(XII) chain	2933.81	11.5186	1845	4.11599
Q969Z3	MARC2	Mitochondrial amidoxime reducing component 2	2932.82	11.5181	1846	6.09087
O75380	NDUFS6	NADH dehydrogenase [ubiquinone] iron-sulfur protein 6, mitochondrial	2932.73	11.518	1847	9.70682
P49642	PRIM1	DNA primase small subunit	2931.32	11.5173	1848	6.015
Q86X55	CARM1	Histone-arginine methyltransferase CARM1	2930.32	11.5168	1849	5.31552
Q15165	PON2	Serum paraoxonase/arylesterase 2	2927.82	11.5156	1850	9.70828
Q7Z7K0	CMC1	COX assembly mitochondrial protein homolog	2926.14	11.5148	1851	14.9135
P0DMM9;P0DMN0	SULT1A3;SULT1A4	Sulfotransferase 1A3;Sulfotransferase 1A4	2925.02	11.5142	1852	6.55206
Q9Y4G6	TLN2	Talin-2	2922.06	11.5128	1853	10.6321
O60437	PPL	Periplakin	2913.2	11.5084	1854	3.65852
Q14160	SCRIB	Protein scribble homolog	2905.48	11.5046	1855	4.90999
Q96K17	BTF3L4	Transcription factor BTF3 homolog 4	2902.37	11.503	1856	14.5887
Q14527	HLTF	Helicase-like transcription factor	2902.08	11.5029	1857	3.89413
Q99986	VRK1	Serine/threonine-protein kinase VRK1	2901.74	11.5027	1858	5.51326
Q9UNS2	COPS3	COP9 signalosome complex subunit 3	2897.22	11.5005	1859	4.20734
Q9NZM5	NOP53	Ribosome biogenesis protein NOP53	2895.6	11.4996	1860	7.74457
Q9ULE3	DENND2A	DENN domain-containing protein 2A	2895.56	11.4996	1861	14.7269
P47224	RABIF	Guanine nucleotide exchange factor MSS4	2895.32	11.4995	1862	10.1573
O94760	DDAH1	N(G),N(G)-dimethylarginine dimethylaminohydrolase 1	2895.01	11.4994	1863	5.75069
Q13610	PWP1	Periodic tryptophan protein 1 homolog	2894.24	11.499	1864	5.82678
Q16850	CYP51A1	Lanosterol 14-alpha demethylase	2893.71	11.4987	1865	6.47409
Q08380	LGALS3BP	Galectin-3-binding protein	2891.39	11.4975	1866	5.43496
Q9NY33	DPP3	Dipeptidyl peptidase 3	2889.64	11.4967	1867	3.22761
Q92615	LARP4B	La-related protein 4B	2886.92	11.4953	1868	5.20138
Q96L92	SNX27	Sorting nexin-27	2885.87	11.4948	1869	5.01868
Q5JRX3	PITRM1	Presequence protease, mitochondrial	2880.82	11.4923	1870	4.07805
P80217	IFI35	Interferon-induced 35 kDa protein	2878.76	11.4912	1871	5.74273
Q9BRK5	SDF4	45 kDa calcium-binding protein	2878.73	11.4912	1872	4.88582
Q14061	COX17	Cytochrome c oxidase copper chaperone	2878.57	11.4911	1873	10.1883
Q96EI5	TCEAL4	Transcription elongation factor A protein-like 4	2876.33	11.49	1874	9.75935
P68400	CSNK2A1	Casein kinase II subunit alpha	2874.45	11.4891	1875	8.28173
Q07157	TJP1	Tight junction protein ZO-1	2872.82	11.4883	1876	4.06241
Q5T4S7	UBR4	E3 ubiquitin-protein ligase UBR4	2870.87	11.4873	1877	3.82718
Q8NFH3	NUP43	Nucleoporin Nup43	2870.41	11.487	1878	5.8781
O60281	ZNF292	Zinc finger protein 292	2866.52	11.4851	1879	13.8747
Q96S44	TP53RK	EKC/KEOPS complex subunit TP53RK	2865.44	11.4845	1880	7.17023
Q5UIP0	RIF1	Telomere-associated protein RIF1	2865.32	11.4845	1881	3.36561
Q9Y4P3	TBL2	Transducin beta-like protein 2	2864.63	11.4841	1882	4.38996
Q9Y5P6	GMPPB	Mannose-1-phosphate guanyltransferase beta	2864.3	11.484	1883	5.13858
Q8WU90	ZC3H15	Zinc finger CCCH domain-containing protein 15	2859.56	11.4816	1884	10.9791
Q9Y5K8	ATP6V1D	V-type proton ATPase subunit D	2858.74	11.4812	1885	8.09338
P28340	POLD1	DNA polymerase delta catalytic subunit	2858.18	11.4809	1886	4.41515
P56199	ITGA1	Integrin alpha-1	2858.08	11.4808	1887	4.86836
Q96KG9	SCYL1	N-terminal kinase-like protein	2848.17	11.4758	1888	3.56526
O14880	MGST3	Microsomal glutathione S-transferase 3	2845.97	11.4747	1889	12.1282
Q15392	DHCR24	Delta(24)-sterol reductase	2844.92	11.4742	1890	6.86543
Q9NTZ6	RBM12	RNA-binding protein 12	2844.8	11.4741	1891	5.62965
Q9Y2Z4	YARS2	Tyrosine--tRNA ligase, mitochondrial	2844.38	11.4739	1892	5.26242
Q68CZ2	TNS3	Tensin-3	2841.29	11.4723	1893	4.37715
Q9Y5B6	PAXBP1	PAX3- and PAX7-binding protein 1	2837.06	11.4702	1894	8.33616
P85037	FOXK1	Forkhead box protein K1	2833.58	11.4684	1895	6.8655
Q9NQ55	PPAN	Suppressor of SWI4 1 homolog	2829.37	11.4663	1896	6.61407
Q8IWS0	PHF6	PHD finger protein 6	2827.33	11.4652	1897	6.99456
Q9NVV4	MTPAP	Poly(A) RNA polymerase, mitochondrial	2826.46	11.4648	1898	5.8919
P35251	RFC1	Replication factor C subunit 1	2826.31	11.4647	1899	6.84816
P24928	POLR2A	DNA-directed RNA polymerase II subunit RPB1	2825.43	11.4643	1900	2.92713
Q5JSH3	WDR44	WD repeat-containing protein 44	2823.35	11.4632	1901	3.94419
O15498	YKT6	Synaptobrevin homolog YKT6	2822.84	11.4629	1902	8.79056
O00264	PGRMC1	Membrane-associated progesterone receptor component 1	2821.8	11.4624	1903	10.9822
Q9P2R7	SUCLA2	Succinate--CoA ligase [ADP-forming] subunit beta, mitochondrial	2821.45	11.4622	1904	4.48052
P46109	CRKL	Crk-like protein	2820.51	11.4617	1905	6.39116
Q9UBF2	COPG2	Coatomer subunit gamma-2	2819.88	11.4614	1906	5.29603
Q13492	PICALM	Phosphatidylinositol-binding clathrin assembly protein	2817.37	11.4601	1907	4.76709
Q9BTZ2	DHRS4	Dehydrogenase/reductase SDR family member 4	2813.78	11.4583	1908	10.3986
Q9UKX7	NUP50	Nuclear pore complex protein Nup50	2813.55	11.4582	1909	5.99849
Q99747	NAPG	Gamma-soluble NSF attachment protein	2811.43	11.4571	1910	7.62112
O15514	POLR2D	DNA-directed RNA polymerase II subunit RPB4	2808.06	11.4553	1911	10.807
Q14696	MESD	LRP chaperone MESD	2806.89	11.4548	1912	11.2008
O95630	STAMBP	STAM-binding protein	2805.3	11.4539	1913	6.37671
P55957	BID	BH3-interacting domain death agonist	2800.92	11.4517	1914	7.87331
Q96CN7	ISOC1	Isochorismatase domain-containing protein 1	2799.67	11.451	1915	7.88685
P49406	MRPL19	39S ribosomal protein L19, mitochondrial	2799.09	11.4507	1916	5.83186
Q6PD62	CTR9	RNA polymerase-associated protein CTR9 homolog	2798.37	11.4504	1917	4.87822
Q9NQ50	MRPL40	39S ribosomal protein L40, mitochondrial	2794.53	11.4484	1918	6.67521
P40818	USP8	Ubiquitin carboxyl-terminal hydrolase 8	2791.01	11.4466	1919	5.10208
Q9NPD3	EXOSC4	Exosome complex component RRP41	2790.74	11.4464	1920	7.23283
Q9BXW7	HDHD5	Haloacid dehalogenase-like hydrolase domain-containing 5	2789.69	11.4459	1921	4.96521
Q96G23	CERS2	Ceramide synthase 2	2789.41	11.4457	1922	9.87621
Q9UII2	ATP5IF1	ATPase inhibitor, mitochondrial	2789.11	11.4456	1923	15.4514
P23919	DTYMK	Thymidylate kinase	2788.66	11.4454	1924	4.56928
Q9UBM7	DHCR7	7-dehydrocholesterol reductase	2788.13	11.4451	1925	8.42202
O00139	KIF2A	Kinesin-like protein KIF2A	2787.9	11.445	1926	5.33099
Q6P587	FAHD1	Acylpyruvase FAHD1, mitochondrial	2784.61	11.4433	1927	6.59094
Q12765	SCRN1	Secernin-1	2783.87	11.4429	1928	4.62455
Q9NXH9	TRMT1	tRNA (guanine(26)-N(2))-dimethyltransferase	2783.38	11.4426	1929	5.55991
Q9UNZ2	NSFL1C	NSFL1 cofactor p47	2783.22	11.4425	1930	5.58273
Q96A57	TMEM230	Transmembrane protein 230	2779.29	11.4405	1931	11.8031
O14879	IFIT3	Interferon-induced protein with tetratricopeptide repeats 3	2779.01	11.4404	1932	14.7672
P09417	QDPR	Dihydropteridine reductase	2773.88	11.4377	1933	4.89619
Q9NUJ1	ABHD10	Mycophenolic acid acyl-glucuronide esterase, mitochondrial	2773.54	11.4375	1934	5.21515
Q5BKZ1	ZNF326	DBIRD complex subunit ZNF326	2772.48	11.437	1935	4.59481
Q5T6V5	C9orf64	Queuosine salvage protein	2763.36	11.4322	1936	6.61042
Q9BYT8	NLN	Neurolysin, mitochondrial	2762.73	11.4319	1937	3.63365
P31937	HIBADH	3-hydroxyisobutyrate dehydrogenase, mitochondrial	2762.68	11.4319	1938	6.57652
Q16537	PPP2R5E	Serine/threonine-protein phosphatase 2A 56 kDa regulatory subunit epsilon isoform	2762.66	11.4318	1939	5.0639
O60271	SPAG9	C-Jun-amino-terminal kinase-interacting protein 4	2761.11	11.431	1940	4.12222
O94875	SORBS2	Sorbin and SH3 domain-containing protein 2	2758.87	11.4299	1941	8.13837
A1L0T0	ILVBL	Acetolactate synthase-like protein	2757.66	11.4292	1942	4.22207
Q9NUQ8	ABCF3	ATP-binding cassette sub-family F member 3	2756.5	11.4286	1943	4.90458
Q99661	KIF2C	Kinesin-like protein KIF2C	2756.11	11.4284	1944	5.49563
Q92743	HTRA1	Serine protease HTRA1	2755.3	11.428	1945	6.04742
P36954	POLR2I	DNA-directed RNA polymerase II subunit RPB9	2753.57	11.4271	1946	7.38287
Q86Y56	DNAAF5	Dynein assembly factor 5, axonemal	2752.27	11.4264	1947	5.13231
Q9BY42	RTFDC1	Protein RTF2 homolog	2749.82	11.4251	1948	6.36891
O00743	PPP6C	Serine/threonine-protein phosphatase 6 catalytic subunit	2747.28	11.4238	1949	6.50846
O15042	U2SURP	U2 snRNP-associated SURP motif-containing protein	2744.85	11.4225	1950	4.55498
Q9Y6M5	SLC30A1	Zinc transporter 1	2742.12	11.4211	1951	7.0549
Q6L8Q7	PDE12	2',5'-phosphodiesterase 12	2741.47	11.4207	1952	4.93674
P31150	GDI1	Rab GDP dissociation inhibitor alpha	2739.19	11.4195	1953	4.56673
Q86VX2	COMMD7	COMM domain-containing protein 7	2738.97	11.4194	1954	22.2289
Q9Y5Z9	UBIAD1	UbiA prenyltransferase domain-containing protein 1	2737.2	11.4185	1955	12.3715
Q9UI42	CPA4	Carboxypeptidase A4	2734.14	11.4169	1956	8.80196
Q8TCU4	ALMS1	Alstrom syndrome protein 1	2730.6	11.415	1957	14.511
Q00534	CDK6	Cyclin-dependent kinase 6	2729.87	11.4146	1958	9.84688
Q99653	CHP1	Calcineurin B homologous protein 1	2729.48	11.4144	1959	10.526
Q9UBS4	DNAJB11	DnaJ homolog subfamily B member 11	2727.81	11.4135	1960	7.78647
Q9P2I0	CPSF2	Cleavage and polyadenylation specificity factor subunit 2	2726.73	11.413	1961	3.90111
Q9NNW7	TXNRD2	Thioredoxin reductase 2, mitochondrial	2726.66	11.4129	1962	3.79519
O43813	LANCL1	LanC-like protein 1	2725.13	11.4121	1963	6.52367
Q9NX63	CHCHD3	MICOS complex subunit MIC19	2724.63	11.4118	1964	7.89349
Q9H9J2	MRPL44	39S ribosomal protein L44, mitochondrial	2719.93	11.4094	1965	6.24106
Q13895	BYSL	Bystin	2719.03	11.4089	1966	6.39205
O43674	NDUFB5	NADH dehydrogenase [ubiquinone] 1 beta subcomplex subunit 5, mitochondrial	2716.26	11.4074	1967	10.478
P62312	LSM6	U6 snRNA-associated Sm-like protein LSm6	2711.48	11.4049	1968	9.53086
Q8WWY3	PRPF31	U4/U6 small nuclear ribonucleoprotein Prp31	2710.44	11.4043	1969	4.92137
Q9NPF4	OSGEP	Probable tRNA N6-adenosine threonylcarbamoyltransferase	2709.8	11.404	1970	7.34024
O00186	STXBP3	Syntaxin-binding protein 3	2709.8	11.404	1971	5.15861
Q15404	RSU1	Ras suppressor protein 1	2708.1	11.4031	1972	7.19823
O00764	PDXK	Pyridoxal kinase	2705.78	11.4018	1973	5.27436
Q15027	ACAP1	Arf-GAP with coiled-coil, ANK repeat and PH domain-containing protein 1	2705.46	11.4017	1974	20.6392
Q9H4G0	EPB41L1	Band 4.1-like protein 1	2705.08	11.4015	1975	4.29006
O75832	PSMD10	26S proteasome non-ATPase regulatory subunit 10	2704.46	11.4011	1976	5.3631
Q8TD08	MAPK15	Mitogen-activated protein kinase 15	2696.12	11.3967	1977	13.6834
O95498	VNN2	Vascular non-inflammatory molecule 2	2695.54	11.3964	1978	29.8114
C4AMC7;Q6VEQ5	WASH3P;WASH2P	Putative WAS protein family homolog 3;WAS protein family homolog 2	2695.29	11.3962	1979	6.46902
Q5T8P6	RBM26	RNA-binding protein 26	2684.33	11.3903	1980	4.85681
Q9H936	SLC25A22	Mitochondrial glutamate carrier 1	2684.08	11.3902	1981	6.17864
Q9UIJ7	AK3	GTP:AMP phosphotransferase AK3, mitochondrial	2683.99	11.3902	1982	6.15416
Q06210	GFPT1	Glutamine--fructose-6-phosphate aminotransferase [isomerizing] 1	2683.4	11.3898	1983	3.38062
P18031	PTPN1	Tyrosine-protein phosphatase non-receptor type 1	2682.84	11.3895	1984	5.27722
Q8NEZ5	FBXO22	F-box only protein 22	2679.17	11.3876	1985	5.95318
P07478;Q8NHM4	PRSS2;PRSS3P2	Trypsin-2;Putative trypsin-6	2677.46	11.3866	1986	37.3015
Q96S55	WRNIP1	ATPase WRNIP1	2675.26	11.3855	1987	4.92483
P09488	GSTM1	Glutathione S-transferase Mu 1	2674.96	11.3853	1988	8.80973
P09884	POLA1	DNA polymerase alpha catalytic subunit	2670.11	11.3827	1989	3.03685
Q99732	LITAF	Lipopolysaccharide-induced tumor necrosis factor-alpha factor	2667.98	11.3815	1990	26.9233
Q99567	NUP88	Nuclear pore complex protein Nup88	2666.76	11.3809	1991	3.83058
P11166	SLC2A1	Solute carrier family 2, facilitated glucose transporter member 1	2664.72	11.3798	1992	7.73156
Q6NVY1	HIBCH	3-hydroxyisobutyryl-CoA hydrolase, mitochondrial	2663.69	11.3792	1993	5.13847
O60256	PRPSAP2	Phosphoribosyl pyrophosphate synthase-associated protein 2	2662.18	11.3784	1994	4.2424
O94874	UFL1	E3 UFM1-protein ligase 1	2661.6	11.3781	1995	4.53677
Q99575	POP1	Ribonucleases P/MRP protein subunit POP1	2659.34	11.3768	1996	4.57704
Q6IBS0	TWF2	Twinfilin-2	2658.24	11.3763	1997	4.74629
Q9H488	POFUT1	GDP-fucose protein O-fucosyltransferase 1	2657.91	11.3761	1998	5.10397
Q9ULF5	SLC39A10	Zinc transporter ZIP10	2652.43	11.3731	1999	7.47773
[truncated: 7,043 more rows]

## Sheet: Supplementary table 2
Protein_Groups	Gene_symbol	Protein_name	Annotation	FDA_drug_target	Median_LFQ_5%	Median_LFQ_10%	Median_LFQ_25%	Median_LFQ_50%	Median_LFQ_75%
A0A075B6H9	IGLV4-69	Immunoglobulin lambda variable 4-69	Immunoglobulins	Not_FDA_target	NA	16828	17407.3	18852.4	20758.7
A0A075B6I0	IGLV8-61	Immunoglobulin lambda variable 8-61	Immunoglobulins	Not_FDA_target	33008.6	34581.3	27438.2	34437.4	38981.4
A0A075B6I4	IGLV10-54	Immunoglobulin lambda variable 10-54	Immunoglobulins	Not_FDA_target	NA	20022.3	13978.6	NA	20185.7
A0A075B6I9	IGLV7-46	Immunoglobulin lambda variable 7-46	Immunoglobulins	Not_FDA_target	40491.4	37462.2	44390.7	40948.8	24044.5
A0A075B6J9	IGLV2-18	Immunoglobulin lambda variable 2-18	Immunoglobulins	Not_FDA_target	4559.99	6405.91	6703.09	7412.43	7266.99
A0A075B6K4	IGLV3-10	Immunoglobulin lambda variable 3-10	Immunoglobulins	Not_FDA_target	25317.2	30810.7	28577.4	30502.8	23077.4
A0A075B6K5	IGLV3-9	Immunoglobulin lambda variable 3-9	Immunoglobulins	Not_FDA_target	17808.5	19909.7	16155.1	13722.6	12914.1
A0A075B6P5;P01615	IGKV2-28;IGKV2D-28	Immunoglobulin kappa variable 2-28;Immunoglobulin kappa variable 2D-28	Immunoglobulins	Not_FDA_target	67575.4	71090.7	88000.6	87143.5	62373.9
A0A075B6Q5	IGHV3-64	Immunoglobulin heavy variable 3-64	Immunoglobulins	Not_FDA_target	28506.9	21582.9	34725.4	30895	37809.2
A0A075B6R2	IGHV4-4	Immunoglobulin heavy variable 4-4	Immunoglobulins	Not_FDA_target	17040.9	NA	NA	17329.5	32183
A0A075B6S2	IGKV2D-29	Immunoglobulin kappa variable 2D-29	Immunoglobulins	Not_FDA_target	113649	94766	99109.4	94007.3	108968
A0A075B6S5	IGKV1-27	Immunoglobulin kappa variable 1-27	Immunoglobulins	Not_FDA_target	72039.9	81655.6	110063	118378	98655
A0A087WSX0	IGLV5-45	Immunoglobulin lambda variable 5-45	Immunoglobulins	Not_FDA_target	19985.2	22295.6	23290.6	23976.4	12214.6
A0A087WSY4	IGHV4-30-2	Immunoglobulin heavy variable 4-30-2	Immunoglobulins	Not_FDA_target	12395.1	NA	NA	NA	NA
A0A087WSY6	IGKV3D-15	Immunoglobulin kappa variable 3D-15	Immunoglobulins	Not_FDA_target	37596.8	37033	44157.9	37464.2	29584.7
A0A0A0MRZ8;P04433	IGKV3D-11;IGKV3-11	Immunoglobulin kappa variable 3D-11;Immunoglobulin kappa variable 3-11	Immunoglobulins	Not_FDA_target	273235	284479	314033	286163	275929
A0A0A0MS15	IGHV3-49	Immunoglobulin heavy variable 3-49	Immunoglobulins	Not_FDA_target	76908.6	75795.8	59961.7	53942.2	79797.9
A0A0A0MT36	IGKV6D-21	Immunoglobulin kappa variable 6D-21	Immunoglobulins	Not_FDA_target	17448.6	11289.5	7895.61	11888.9	8948.98
A0A0A0MT89	IGKJ1	Immunoglobulin kappa joining 1	Immunoglobulins	Not_FDA_target	10564.7	17184.4	15475	12181.5	15742.9
A0A0B4J1U3	IGLV1-36	Immunoglobulin lambda variable 1-36	Immunoglobulins	Not_FDA_target	NA	3635.12	3248.96	5349.21	5025.69
A0A0B4J1U7	IGHV6-1	Immunoglobulin heavy variable 6-1	Immunoglobulins	Not_FDA_target	64221	74668.4	70422.3	NA	32679.5
A0A0B4J1V0	IGHV3-15	Immunoglobulin heavy variable 3-15	Immunoglobulins	Not_FDA_target	254520	256270	182360	187543	250362
A0A0B4J1V2	IGHV2-26	Immunoglobulin heavy variable 2-26	Immunoglobulins	Not_FDA_target	14057	14685.9	15257.2	13648.6	NA
A0A0B4J1V6	IGHV3-73	Immunoglobulin heavy variable 3-73	Immunoglobulins	Not_FDA_target	22818.5	22207.5	27546.8	31025.1	35428
A0A0B4J1X5	IGHV3-74	Immunoglobulin heavy variable 3-74	Immunoglobulins	Not_FDA_target	146083	147800	157227	74691.4	72501.6
A0A0B4J1X8;P0DP04	IGHV3-43;IGHV3-43D	Immunoglobulin heavy variable 3-43;Immunoglobulin heavy variable 3-43D	Immunoglobulins	Not_FDA_target	NA	NA	NA	3157.43	29592.7
A0A0B4J1Y9	IGHV3-72	Immunoglobulin heavy variable 3-72	Immunoglobulins	Not_FDA_target	23056	23822.2	26832.7	15653.5	25981.1
A0A0B4J2D9;P0DP09	IGKV1D-13;IGKV1-13	Immunoglobulin kappa variable 1D-13;Immunoglobulin kappa variable 1-13	Immunoglobulins	Not_FDA_target	8123.66	6832.04	7066.52	11388.7	8302.13
A0A0C4DH24	IGKV6-21	Immunoglobulin kappa variable 6-21	Immunoglobulins	Not_FDA_target	NA	NA	NA	NA	8550.19
A0A0C4DH25	IGKV3D-20	Immunoglobulin kappa variable 3D-20	Immunoglobulins	Not_FDA_target	202017	209573	220389	227771	245300
A0A0C4DH29	IGHV1-3	Immunoglobulin heavy variable 1-3	Immunoglobulins	Not_FDA_target	NA	4935.75	3697.86	3625.44	4884.82
A0A0C4DH31	IGHV1-18	Immunoglobulin heavy variable 1-18	Immunoglobulins	Not_FDA_target	8215.33	7586.42	10426.8	8971.07	11135.1
A0A0C4DH32	IGHV3-20	Immunoglobulin heavy variable 3-20	Immunoglobulins	Not_FDA_target	32691.6	30076.6	19338.6	44639.9	46462.9
A0A0C4DH34	IGHV4-28	Immunoglobulin heavy variable 4-28	Immunoglobulins	Not_FDA_target	NA	NA	NA	NA	4043.81
A0A0C4DH38	IGHV5-51	Immunoglobulin heavy variable 5-51	Immunoglobulins	Not_FDA_target	237194	141754	253251	262283	283433
A0A0C4DH42	IGHV3-66	Immunoglobulin heavy variable 3-66	Immunoglobulins	Not_FDA_target	44668.6	35739.7	53064	41770.7	159288
A0A0C4DH43	IGHV2-70D	Immunoglobulin heavy variable 2-70D	Immunoglobulins	Not_FDA_target	48664.5	27891.1	20569	18022.1	2010.22
A0A0C4DH55	IGKV3D-7	Immunoglobulin kappa variable 3D-7	Immunoglobulins	Not_FDA_target	11290.3	8347.63	9899.1	14073.1	16376.3
A0A0C4DH67	IGKV1-8	Immunoglobulin kappa variable 1-8	Immunoglobulins	Not_FDA_target	NA	1814.43	4257.58	4228.44	2621.01
A0A0C4DH68	IGKV2-24	Immunoglobulin kappa variable 2-24	Immunoglobulins	Not_FDA_target	17379.6	17739.9	18657.3	21145.5	10223.2
A0A0C4DH69	IGKV1-9	Immunoglobulin kappa variable 1-9	Immunoglobulins	Not_FDA_target	31568.6	34873.7	37018.1	43747	48519.1
A0A0C4DH72	IGKV1-6	Immunoglobulin kappa variable 1-6	Immunoglobulins	Not_FDA_target	19378.9	71650.1	27176.8	97220.4	30694.5
A0A0C4DH73;P01611	IGKV1-12;IGKV1D-12	Immunoglobulin kappa variable 1-12;Immunoglobulin kappa variable 1D-12	Immunoglobulins	Not_FDA_target	40672.9	37622.3	42065.8	31087.7	36218
A0A0G2JS06	IGLV5-39	Immunoglobulin lambda variable 5-39	Immunoglobulins	Not_FDA_target	5583.89	14614.7	NA	13329.3	10142.1
A0A0J9YX35	IGHV3-64D	Immunoglobulin heavy variable 3-64D	Immunoglobulins	Not_FDA_target	13725.7	19379.4	25607.6	23320	15625.4
A0A0J9YXX1	IGHV5-10-1	Immunoglobulin heavy variable 5-10-1	Immunoglobulins	Not_FDA_target	52687.7	57690.6	59193.5	53202.8	NA
A0M8Q6	IGLC7	Immunoglobulin lambda constant 7	Immunoglobulins	Not_FDA_target	NA	NA	NA	NA	238.256
A5YKK6	CNOT1	CCR4-NOT transcription complex subunit 1	Intracellular and membrane	Not_FDA_target	NA	NA	NA	6628.27	NA
B1AJZ9	FHAD1	Forkhead-associated domain-containing protein 1	Other or no annotation	Not_FDA_target	NA	NA	1274.16	NA	NA
B4DXR9	ZNF732	Zinc finger protein 732	Other or no annotation	Not_FDA_target	NA	NA	NA	21682	NA
B9A064	IGLL5	Immunoglobulin lambda-like polypeptide 5	Immunoglobulins	Not_FDA_target	210515	247621	222249	240414	265507
E7ETH6	ZNF587B	Zinc finger protein 587B	Intracellular and membrane	Not_FDA_target	NA	1.13895e+07	NA	NA	NA
O00151	PDLIM1	PDZ and LIM domain protein 1	Other or no annotation	Not_FDA_target	NA	13574	5702.78	3508.33	5498.76
O00299	CLIC1	Chloride intracellular channel protein 1	Intracellular and membrane	Not_FDA_target	NA	1265.55	NA	4931.82	NA
O00329	PIK3CD	Phosphatidylinositol 4,5-bisphosphate 3-kinase catalytic subunit delta isoform	Lipid metabolism	FDA_target	19652.3	21812.5	24197.2	26181.1	NA
O00391	QSOX1	Sulfhydryl oxidase 1	Extracellular matrix	Not_FDA_target	NA	NA	2560.9	3106.2	2503.56
O00541	PES1	Pescadillo homolog	Intracellular and membrane	Not_FDA_target	1905.03	NA	NA	NA	NA
O14733	MAP2K7	Dual specificity mitogen-activated protein kinase kinase 7	Intracellular and membrane	Not_FDA_target	NA	26795.7	NA	NA	NA
O14791	APOL1	Apolipoprotein L1	Lipid metabolism	Not_FDA_target	40400.3	43458.8	42759.5	43041.3	53499.2
O14950;P19105	MYL12B;MYL12A	Myosin regulatory light chain 12B;Myosin regulatory light chain 12A	Other or no annotation	Not_FDA_target	NA	NA	3326.57	3854.76	NA
O15126	SCAMP1	Secretory carrier-associated membrane protein 1	Intracellular and membrane	Not_FDA_target	NA	NA	9474.24	NA	NA
O15439	ABCC4	Multidrug resistance-associated protein 4	Lipid metabolism	Not_FDA_target	NA	1623.87	NA	NA	NA
O15554	KCNN4	Intermediate conductance calcium-activated potassium channel protein 4	Immune system	FDA_target	NA	NA	NA	3634.16	NA
O43242	PSMD3	26S proteasome non-ATPase regulatory subunit 3	Intracellular and membrane	Not_FDA_target	NA	8971.04	2820.92	8248.79	NA
O43707	ACTN4	Alpha-actinin-4	Intracellular and membrane	Not_FDA_target	5070.5	NA	7907.58	7599.53	3106.72
O43866	CD5L	CD5 antigen-like	Immune system	Not_FDA_target	69217.6	75741.8	51645.3	45596.4	67238
O43909	EXTL3	Exostosin-like 3	Other or no annotation	Not_FDA_target	NA	2894.86	NA	NA	NA
O60231	DHX16	Pre-mRNA-splicing factor ATP-dependent RNA helicase DHX16	Immune system	Not_FDA_target	28780.9	NA	NA	NA	NA
O60814;P06899;P23527;P33778;P57053;P58876;P62807;Q16778;Q5QNW6;Q8N257;Q93079;Q96A08;Q99877;Q99879;Q99880	HIST1H2BK;HIST1H2BJ;HIST1H2BO;HIST1H2BB;H2BFS;HIST1H2BD;HIST1H2BC;HIST2H2BE;HIST2H2BF;HIST3H2BB;HIST1H2BH;HIST1H2BA;HIST1H2BN;HIST1H2BM;HIST1H2BL	Histone H2B type 1-K;Histone H2B type 1-J;Histone H2B type 1-O;Histone H2B type 1-B;Histone H2B type F-S;Histone H2B type 1-D;Histone H2B type 1-C/E/F/G/I;Histone H2B type 2-E;Histone H2B type 2-F;Histone H2B type 3-B;Histone H2B type 1-H;Histone H2B type 1-A;Histone H2B type 1-N;Histone H2B type 1-M;Histone H2B type 1-L	Intracellular and membrane	Not_FDA_target	5326.35	6042.72	NA	6428.44	NA
O60879	DIAPH2	Protein diaphanous homolog 2	Intracellular and membrane	Not_FDA_target	NA	4877.32	4523.28	5533.77	NA
O75083	WDR1	WD repeat-containing protein 1	Other or no annotation	Not_FDA_target	NA	NA	2387.41	1991.3	NA
O75150	RNF40	E3 ubiquitin-protein ligase BRE1B	Intracellular and membrane	Not_FDA_target	2781.15	NA	NA	NA	NA
O75369	FLNB	Filamin-B	Intracellular and membrane	Not_FDA_target	14673	1619.14	1519.64	NA	NA
O75636	FCN3	Ficolin-3	Immune system	Not_FDA_target	14107.3	14440.5	19677.5	19744.8	11093.7
O75717	WDHD1	WD repeat and HMG-box DNA-binding protein 1	Intracellular and membrane	Not_FDA_target	281219	NA	NA	NA	NA
O75882	ATRN	Attractin	Immune system	Not_FDA_target	NA	3263.15	4001.42	3399.43	5130.14
O75962	TRIO	Triple functional domain protein	Intracellular and membrane	Not_FDA_target	NA	8703.99	10218.4	NA	NA
O76024	WFS1	Wolframin	Other or no annotation	Not_FDA_target	NA	NA	1454.42	NA	NA
O94868	FCHSD2	F-BAR and double SH3 domains protein 2	Intracellular and membrane	Not_FDA_target	NA	NA	NA	1370.09	NA
O95445	APOM	Apolipoprotein M	Lipid metabolism	Not_FDA_target	56641.3	50491.5	56162.1	46283.6	42378.3
O95477	ABCA1	ATP-binding cassette sub-family A member 1	Lipid metabolism	FDA_target	16371	NA	NA	NA	NA
O95810	CAVIN2	Caveolae-associated protein 2	Intracellular and membrane	Not_FDA_target	1681.74	1514.11	3471.3	3930.51	3310.37
P00338	LDHA	L-lactate dehydrogenase A chain	Intracellular and membrane	FDA_target	9594.6	4373.03	2322.37	2109.95	NA
P00450	CP	Ceruloplasmin	Liver and acute phase	Not_FDA_target	333821	195421	222333	208835	206839
P00488	F13A1	Coagulation factor XIII A chain	Coagulation	FDA_target	16752.5	17080	16084.4	20198.4	19529.2
P00558	PGK1	Phosphoglycerate kinase 1	Other or no annotation	Not_FDA_target	9320.45	2555.86	2557.32	NA	NA
P00734	F2	Prothrombin	Coagulation	FDA_target	87211.5	82002.9	95057.5	84791.3	70461
P00736	C1R	Complement C1r subcomponent	Complement	Not_FDA_target	13672.4	18459.8	16437.6	19058.1	18680.3
P00738	HP	Haptoglobin	Immune system	Not_FDA_target	2.64924e+06	2.9133e+06	2.10124e+06	1.61358e+06	1.96464e+06
P00739	HPR	Haptoglobin-related protein	Liver and acute phase	Not_FDA_target	1.29522e+06	1.06885e+06	1.04305e+06	1.36162e+06	819735
P00740	F9	Coagulation factor IX	Coagulation	FDA_target	2099.16	2811.6	3581.1	5181.25	2254.72
P00742	F10	Coagulation factor X	Coagulation	FDA_target	18557	20374.4	19594.3	18558.4	16228.9
P00747	PLG	Plasminogen	Coagulation	FDA_target	125184	142427	141759	127084	129720
P00748	F12	Coagulation factor XII	Coagulation	FDA_target	NA	10836.6	10891.7	11866	15312
P00751	CFB	Complement factor B	Complement	Not_FDA_target	222128	210654	204560	197660	159315
P00915	CA1	Carbonic anhydrase 1	Other or no annotation	FDA_target	NA	55682.8	4897.98	5442.96	5063.83
P00918	CA2	Carbonic anhydrase 2	Other or no annotation	FDA_target	3175.26	NA	NA	3609.57	4291.14
P01008	SERPINC1	Antithrombin-III	Coagulation	FDA_target	152317	167646	109136	119185	112481
P01009	SERPINA1	Alpha-1-antitrypsin	Coagulation	Not_FDA_target	1.58886e+06	1.57912e+06	1.59072e+06	1.64881e+06	1.69974e+06
P01011	SERPINA3	Alpha-1-antichymotrypsin	Liver and acute phase	Not_FDA_target	295041	288731	277717	266129	280300
P01019	AGT	Angiotensinogen	Liver and acute phase	Not_FDA_target	133155	121349	141409	147424	181080
P01023	A2M	Alpha-2-macroglobulin	Liver and acute phase	Not_FDA_target	1.3591e+06	1.39425e+06	1.1155e+06	1.29479e+06	1.39781e+06
P01024	C3	Complement C3	Complement	FDA_target	709867	717007	702977	587496	618535
P01031	C5	Complement C5	Complement	FDA_target	35531.4	37855.4	35797	32294.8	40714.3
P01034	CST3	Cystatin-C	Other or no annotation	Not_FDA_target	NA	6730.97	NA	NA	NA
P01040	CSTA	Cystatin-A	Intracellular and membrane	Not_FDA_target	NA	NA	4907.6	4108.53	3907.02
P01042	KNG1	Kininogen-1	Coagulation	Not_FDA_target	302824	284214	256606	256282	214026
P01137	TGFB1	Transforming growth factor beta-1 proprotein	Other or no annotation	Not_FDA_target	63718.5	NA	NA	NA	NA
P01591	JCHAIN	Immunoglobulin J chain	Immunoglobulins	Not_FDA_target	50024.5	59525.4	15658.9	53185.9	41856.3
P01593;P01594	IGKV1D-33;IGKV1-33	Immunoglobulin kappa variable 1D-33;Immunoglobulin kappa variable 1-33	Immunoglobulins	Not_FDA_target	48240.6	46942	51262.6	57770.8	30835.1
P01597;P04432	IGKV1-39;IGKV1D-39	Immunoglobulin kappa variable 1-39;Immunoglobulin kappa variable 1D-39	Immunoglobulins	Not_FDA_target	6821.46	7995.12	10970.3	15213.5	11613
P01599	IGKV1-17	Immunoglobulin kappa variable 1-17	Immunoglobulins	Not_FDA_target	4098.71	5073.48	4885.14	5015.38	5141.13
P01601	IGKV1D-16	Immunoglobulin kappa variable 1D-16	Immunoglobulins	Not_FDA_target	6942.91	3710.26	3352.49	6217.53	9875.24
P01602	IGKV1-5	Immunoglobulin kappa variable 1-5	Immunoglobulins	Not_FDA_target	74198.3	99458.4	67827.1	75644.7	76110.9
P01619	IGKV3-20	Immunoglobulin kappa variable 3-20	Immunoglobulins	Not_FDA_target	479511	517707	433475	425664	540227
P01624	IGKV3-15	Immunoglobulin kappa variable 3-15	Immunoglobulins	Not_FDA_target	212145	217516	239339	213039	205591
P01700	IGLV1-47	Immunoglobulin lambda variable 1-47	Immunoglobulins	Not_FDA_target	47357.9	33122.8	37264.1	37663.4	53918.4
P01701	IGLV1-51	Immunoglobulin lambda variable 1-51	Immunoglobulins	Not_FDA_target	102912	103559	48673.8	59313.8	22138.2
P01703	IGLV1-40	Immunoglobulin lambda variable 1-40	Immunoglobulins	Not_FDA_target	21137.6	22011.9	18057.1	24880.6	22461.2
P01704	IGLV2-14	Immunoglobulin lambda variable 2-14	Immunoglobulins	Not_FDA_target	74537.8	34053.1	40754.3	35652.5	26972
P01705	IGLV2-23	Immunoglobulin lambda variable 2-23	Immunoglobulins	Not_FDA_target	NA	15977.4	7480.54	18165.3	NA
P01706	IGLV2-11	Immunoglobulin lambda variable 2-11	Immunoglobulins	Not_FDA_target	15429.7	9861.73	10521.9	13842.4	14646.6
P01709	IGLV2-8	Immunoglobulin lambda variable 2-8	Immunoglobulins	Not_FDA_target	26639.1	32475.1	36714.5	34149.2	25903.8
P01714	IGLV3-19	Immunoglobulin lambda variable 3-19	Immunoglobulins	Not_FDA_target	32484.5	38711.5	36091.6	34176.5	39579.6
P01715	IGLV3-1	Immunoglobulin lambda variable 3-1	Immunoglobulins	Not_FDA_target	NA	18815.9	22471.9	NA	NA
P01717	IGLV3-25	Immunoglobulin lambda variable 3-25	Immunoglobulins	Not_FDA_target	105177	106006	105259	114097	125852
P01718	IGLV3-27	Immunoglobulin lambda variable 3-27	Immunoglobulins	Not_FDA_target	NA	3058.1	4163.23	5082.49	7126.43
P01721	IGLV6-57	Immunoglobulin lambda variable 6-57	Immunoglobulins	Not_FDA_target	15646.3	11234.5	7417.88	6845.32	7506.91
P01742	IGHV1-69	Immunoglobulin heavy variable 1-69	Immunoglobulins	Not_FDA_target	13529.7	9598.01	9619.74	11080.4	8199.99
P01743	IGHV1-46	Immunoglobulin heavy variable 1-46	Immunoglobulins	Not_FDA_target	6500.45	6518.14	7179.74	7927.64	14656
P01767	IGHV3-53	Immunoglobulin heavy variable 3-53	Immunoglobulins	Not_FDA_target	16983.1	13918.7	17227.3	22511.1	37630.4
P01768;P0DP03	IGHV3-30;IGHV3-30-5	Immunoglobulin heavy variable 3-30;Immunoglobulin heavy variable 3-30-5	Immunoglobulins	Not_FDA_target	156210	102121	103606	106138	105637
P01780	IGHV3-7	Immunoglobulin heavy variable 3-7	Immunoglobulins	Not_FDA_target	419430	452092	415877	334854	455681
P01817	IGHV2-5	Immunoglobulin heavy variable 2-5	Immunoglobulins	Not_FDA_target	NA	NA	NA	NA	8400.42
P01834	IGKC	Immunoglobulin kappa constant	Immunoglobulins	Not_FDA_target	2.10909e+06	2.27353e+06	2.28526e+06	2.52227e+06	2.19167e+06
P01857	IGHG1	Immunoglobulin heavy constant gamma 1	Immunoglobulins	FDA_target	3.03929e+06	4.90016e+06	4.59336e+06	2.41003e+06	3.31054e+06
P01859	IGHG2	Immunoglobulin heavy constant gamma 2	Immunoglobulins	FDA_target	1.87406e+06	1.96916e+06	1.90498e+06	1.93494e+06	1.87587e+06
P01860	IGHG3	Immunoglobulin heavy constant gamma 3	Immunoglobulins	Not_FDA_target	5.6469e+06	5.89181e+06	5.14483e+06	5.27233e+06	4.56664e+06
P01861	IGHG4	Immunoglobulin heavy constant gamma 4	Immunoglobulins	FDA_target	381913	419723	385450	367061	340305
P01871	IGHM	Immunoglobulin heavy constant mu	Immunoglobulins	Not_FDA_target	764063	611112	741997	744260	696636
P01876	IGHA1	Immunoglobulin heavy constant alpha 1	Immunoglobulins	Not_FDA_target	1.67661e+06	1.71553e+06	1.43124e+06	1.60255e+06	1.50286e+06
P01877	IGHA2	Immunoglobulin heavy constant alpha 2	Immunoglobulins	Not_FDA_target	1.26144e+06	1.32712e+06	951457	896152	836020
P01880	IGHD	Immunoglobulin heavy constant delta	Immunoglobulins	Not_FDA_target	9636.11	8367.26	9887.71	11401.7	10580.8
P02042	HBD	Hemoglobin subunit delta	Oxygen transport	Not_FDA_target	9653.56	10054.9	12673.5	11862.7	21328.8
P02533	KRT14	Keratin, type I cytoskeletal 14	Extracellular matrix	Not_FDA_target	6083.58	8401.88	9995.2	9531.47	9550.81
P02538	KRT6A	Keratin, type II cytoskeletal 6A	Other or no annotation	Not_FDA_target	56509.2	69147.4	68104.7	72565.2	59623.6
P02647	APOA1	Apolipoprotein A-I	Lipid metabolism	Not_FDA_target	2.28235e+06	2.34014e+06	2.85673e+06	2.59785e+06	2.12904e+06
P02649	APOE	Apolipoprotein E	Lipid metabolism	Not_FDA_target	71190.4	77059.9	74564.5	71099.8	104867
P02652	APOA2	Apolipoprotein A-II	Lipid metabolism	Not_FDA_target	1.34456e+06	849760	789733	856395	841400
P02654	APOC1	Apolipoprotein C-I	Lipid metabolism	Not_FDA_target	184528	228062	193261	127850	140079
P02655	APOC2	Apolipoprotein C-II	Lipid metabolism	Not_FDA_target	222108	187620	188264	176015	196971
P02656	APOC3	Apolipoprotein C-III	Lipid metabolism	FDA_target	310859	331948	355316	325699	348979
P02671	FGA	Fibrinogen alpha chain	Coagulation	FDA_target	1.24303e+06	1.3733e+06	1.25271e+06	1.19952e+06	1.23761e+06
P02675	FGB	Fibrinogen beta chain	Coagulation	FDA_target	1.14309e+06	1.68824e+06	1.51428e+06	1.19752e+06	1.31019e+06
P02679	FGG	Fibrinogen gamma chain	Coagulation	FDA_target	799408	741352	745327	588393	625262
P02743	APCS	Serum amyloid P-component	Liver and acute phase	Not_FDA_target	58118.8	67602.6	60446.4	61873.3	77091.1
P02745	C1QA	Complement C1q subcomponent subunit A	Complement	Not_FDA_target	42619.3	44557.7	28154.1	11507.4	7330.08
P02746	C1QB	Complement C1q subcomponent subunit B	Complement	Not_FDA_target	60751.3	71428	74733.3	73775.9	80998.1
P02747	C1QC	Complement C1q subcomponent subunit C	Complement	Not_FDA_target	88584.5	70476.7	73079.4	86655.2	65447.6
P02748	C9	Complement component C9	Complement	Not_FDA_target	30313	34995.6	39533.7	39794.5	40433.6
P02749	APOH	Beta-2-glycoprotein 1	Lipid metabolism	Not_FDA_target	78146.5	85114.1	82002.9	98784.3	110117
P02750	LRG1	Leucine-rich alpha-2-glycoprotein	Liver and acute phase	Not_FDA_target	47668.8	48907.8	48446.8	65044.5	53196.5
P02751	FN1	Fibronectin	Coagulation	FDA_target	173071	184538	163070	208704	173514
P02753	RBP4	Retinol-binding protein 4	Liver and acute phase	Not_FDA_target	66911.3	61984.6	69526.2	64940.8	58661.1
P02760	AMBP	Protein AMBP	Liver and acute phase	Not_FDA_target	30652.9	28197.5	30418.4	30474.1	31738.9
P02763	ORM1	Alpha-1-acid glycoprotein 1	Liver and acute phase	FDA_target	405320	448675	389289	406647	375076
P02765	AHSG	Alpha-2-HS-glycoprotein	Liver and acute phase	Not_FDA_target	157932	230650	203990	211842	222696
P02766	TTR	Transthyretin	Other or no annotation	FDA_target	35252.8	37395.7	42602.9	39443	45726.5
P02768	ALB	Serum albumin	Liver and acute phase	FDA_target	5.18279e+07	3.5409e+07	2.88534e+07	2.70224e+07	2.2011e+07
P02774	GC	Vitamin D-binding protein	Liver and acute phase	Not_FDA_target	430866	282514	283767	220607	206783
P02775	PPBP	Platelet basic protein	Immune system	Not_FDA_target	67188.1	56533.7	52201	30205.5	33338
P02776;P10720	PF4;PF4V1	Platelet factor 4;Platelet factor 4 variant	Coagulation	Not_FDA_target	50324.3	44686.6	45715.8	40721.6	42599.6
P02786	TFRC	Transferrin receptor protein 1	Other or no annotation	FDA_target	NA	NA	NA	NA	4137.08
P02787	TF	Serotransferrin	Liver and acute phase	Not_FDA_target	2.59333e+06	2.63557e+06	3.12436e+06	2.75242e+06	1.43906e+06
P02790	HPX	Hemopexin	Liver and acute phase	Not_FDA_target	495919	776567	551977	526224	539608
P03951	F11	Coagulation factor XI	Coagulation	FDA_target	NA	3110.94	4185.27	4908.22	6733
P03952	KLKB1	Plasma kallikrein	Coagulation	FDA_target	26885.4	24347.5	29003.4	29496.3	31139.5
P04003	C4BPA	C4b-binding protein alpha chain	Complement	Not_FDA_target	104689	109694	106564	107026	125789
P04004	VTN	Vitronectin	Coagulation	Not_FDA_target	125416	125455	112909	119143	124221
P04040	CAT	Catalase	Liver and acute phase	FDA_target	NA	3877.77	5094.9	1560.03	2814.29
P04075	ALDOA	Fructose-bisphosphate aldolase A	Intracellular and membrane	Not_FDA_target	14429.7	8682.67	6278.69	5000.96	7113.03
P04114	APOB	Apolipoprotein B-100	Lipid metabolism	Not_FDA_target	262944	272906	282949	236437	289446
P04180	LCAT	Phosphatidylcholine-sterol acyltransferase	Lipid metabolism	Not_FDA_target	NA	NA	NA	6759.21	3258.71
P04196	HRG	Histidine-rich glycoprotein	Coagulation	Not_FDA_target	72222.7	78374	69318.8	77003.3	75249.3
P04217	A1BG	Alpha-1B-glycoprotein	Liver and acute phase	Not_FDA_target	233323	222211	188148	175742	163115
P04259	KRT6B	Keratin, type II cytoskeletal 6B	Extracellular matrix	Not_FDA_target	458601	436231	456325	491679	734110
P04264	KRT1	Keratin, type II cytoskeletal 1	Extracellular matrix	Not_FDA_target	612012	479719	577501	440100	485789
P04275	VWF	von Willebrand factor	Coagulation	FDA_target	2465.91	4352.44	4708.74	4515.17	4581.28
P04278	SHBG	Sex hormone-binding globulin	Liver and acute phase	FDA_target	NA	NA	4505.93	4157.23	NA
P04406	GAPDH	Glyceraldehyde-3-phosphate dehydrogenase	Immune system	FDA_target	35640.3	12591.6	14264.6	14837.3	12455.7
P04430	IGKV1-16	Immunoglobulin kappa variable 1-16	Immunoglobulins	Not_FDA_target	9025.52	10082.8	13716	3707.16	6461.14
P04439;P05534;P13746;P16188;P30447	HLA-A	HLA class I histocompatibility antigen, A-3 alpha chain;HLA class I histocompatibility antigen, A-24 alpha chain;HLA class I histocompatibility antigen, A-11 alpha chain;HLA class I histocompatibility antigen, A-30 alpha chain;HLA class I histocompatibility antigen, A-23 alpha chain	Immune system	Not_FDA_target	NA	NA	NA	1130.02	NA
P04792	HSPB1	Heat shock protein beta-1	Intracellular and membrane	Not_FDA_target	NA	NA	3269.17	NA	NA
P04844	RPN2	Dolichyl-diphosphooligosaccharide--protein glycosyltransferase subunit 2	Other or no annotation	Not_FDA_target	2152.13	NA	NA	NA	NA
P05090	APOD	Apolipoprotein D	Lipid metabolism	Not_FDA_target	221852	204892	183350	239921	214220
P05106	ITGB3	Integrin beta-3	Intracellular and membrane	FDA_target	2249.95	3883.19	4023.94	4301.07	5942.04
P05109	S100A8	Protein S100-A8	Immune system	Not_FDA_target	6416.3	4349.47	6283.76	3691.67	NA
P05154	SERPINA5	Plasma serine protease inhibitor	Lipid metabolism	Not_FDA_target	5769.63	7679.6	8817.04	8888.99	6498
P05155	SERPING1	Plasma protease C1 inhibitor	Coagulation	Not_FDA_target	196048	233517	161069	151948	184827
P05156	CFI	Complement factor I	Complement	Not_FDA_target	14687	13775.8	20363.7	23829.7	23427.1
P05160	F13B	Coagulation factor XIII B chain	Coagulation	FDA_target	6376.18	7612.53	7553.56	9707.69	8066.82
P05386	RPLP1	60S acidic ribosomal protein P1	Intracellular and membrane	Not_FDA_target	19184.5	1444.99	2431.76	NA	NA
P05452	CLEC3B	Tetranectin	Other or no annotation	Not_FDA_target	6246.1	8669.91	7987.18	8509.69	8140.92
P05543	SERPINA7	Thyroxine-binding globulin	Liver and acute phase	Not_FDA_target	11219	17437.4	15409.7	13443.2	16409.6
P05546	SERPIND1	Heparin cofactor 2	Coagulation	FDA_target	113080	120824	112654	100175	107599
P05783	KRT18	Keratin, type I cytoskeletal 18	Intracellular and membrane	Not_FDA_target	14927.4	5097.57	4731.61	NA	NA
P06276	BCHE	Cholinesterase	Liver and acute phase	FDA_target	5114.3	7383.12	6912.11	7452.93	7584.27
P06310	IGKV2-30	Immunoglobulin kappa variable 2-30	Immunoglobulins	Not_FDA_target	25861.8	31035.1	26658.6	22433	18983.2
P06312	IGKV4-1	Immunoglobulin kappa variable 4-1	Immunoglobulins	Not_FDA_target	207487	197633	225779	215804	220500
P06315	IGKV5-2	Immunoglobulin kappa variable 5-2	Immunoglobulins	Not_FDA_target	NA	NA	3016.87	2351.74	3343.62
P06331	IGHV4-34	Immunoglobulin heavy variable 4-34	Immunoglobulins	Not_FDA_target	46114.3	95220.3	19777	80162.1	33518.1
P06396	GSN	Gelsolin	Other or no annotation	Not_FDA_target	116069	121558	108935	143531	140461
P06454	PTMA	Prothymosin alpha	Intracellular and membrane	Not_FDA_target	12152.4	5463.79	NA	NA	NA
P06576	ATP5F1B	ATP synthase subunit beta, mitochondrial	Other or no annotation	Not_FDA_target	NA	NA	1479.86	NA	NA
P06681	C2	Complement C2	Complement	Not_FDA_target	15170.5	14766.6	19926.5	19077.4	19664.6
P06702	S100A9	Protein S100-A9	Immune system	Not_FDA_target	7393.74	6587.58	3584.81	1993.2	10395.4
P06727	APOA4	Apolipoprotein A-IV	Lipid metabolism	Not_FDA_target	138108	120520	121569	103608	164758
P06733	ENO1	Alpha-enolase	Intracellular and membrane	Not_FDA_target	41325.1	7920.29	5472.45	3907.54	4146.42
P06748	NPM1	Nucleophosmin	Intracellular and membrane	Not_FDA_target	5447.32	NA	NA	NA	NA
P07195	LDHB	L-lactate dehydrogenase B chain	Intracellular and membrane	FDA_target	31962.9	6906.49	4563.67	8517.85	5304.27
P07225	PROS1	Vitamin K-dependent protein S	Coagulation	FDA_target	34274.5	31117.9	37907.5	25951.4	30220.4
P07237	P4HB	Protein disulfide-isomerase	Liver and acute phase	Not_FDA_target	3504.16	NA	NA	NA	NA
P07339	CTSD	Cathepsin D	Other or no annotation	Not_FDA_target	NA	3066.55	4289.04	4242.82	4175.94
P07355	ANXA2	Annexin A2	Intracellular and membrane	FDA_target	3850.29	NA	2183.33	1419.97	2730.3
P07357	C8A	Complement component C8 alpha chain	Complement	Not_FDA_target	21464.8	18684.8	18342.3	13533.7	11206
P07358	C8B	Complement component C8 beta chain	Complement	Not_FDA_target	17923.9	26464.3	14435.4	17288.3	24346.5
P07359	GP1BA	Platelet glycoprotein Ib alpha chain	Coagulation	Not_FDA_target	NA	NA	1981.7	3416.57	NA
P07360	C8G	Complement component C8 gamma chain	Complement	Not_FDA_target	8260.79	9817.3	14769.7	14222.7	13676.7
P07437	TUBB	Tubulin beta chain	Intracellular and membrane	FDA_target	NA	4671.01	10882.9	7926.24	8090.35
P07477;P07478;Q8NHM4	PRSS1;PRSS2;PRSS3P2	Trypsin-1;Trypsin-2;Putative trypsin-6	Other or no annotation	Not_FDA_target	NA	NA	417123	350862	753885
P07737	PFN1	Profilin-1	Intracellular and membrane	Not_FDA_target	22954.6	22324.4	22134.2	24810.1	39038.2
P07900	HSP90AA1	Heat shock protein HSP 90-alpha	Intracellular and membrane	Not_FDA_target	9179.33	NA	NA	2215.32	NA
P07910	HNRNPC	Heterogeneous nuclear ribonucleoproteins C1/C2	Intracellular and membrane	Not_FDA_target	1629.97	NA	NA	NA	NA
P07996	THBS1	Thrombospondin-1	Extracellular matrix	Not_FDA_target	16196.8	20826.2	13161.8	25384.8	29657.5
P08185	SERPINA6	Corticosteroid-binding globulin	Liver and acute phase	Not_FDA_target	22599.6	23986.5	21792.5	22227.1	19111.3
P08238	HSP90AB1	Heat shock protein HSP 90-beta	Intracellular and membrane	Not_FDA_target	43825.2	4145.63	7096.34	NA	1195.53
P08514	ITGA2B	Integrin alpha-IIb	Other or no annotation	FDA_target	6995.24	7000.72	15587.4	15427.7	15305.9
P08519	LPA	Apolipoprotein(a)	Lipid metabolism	Not_FDA_target	NA	NA	NA	1917.36	1840.39
P08567	PLEK	Pleckstrin	Intracellular and membrane	Not_FDA_target	2606.68	4895.14	5400.28	3626.64	4871.7
P08571	CD14	Monocyte differentiation antigen CD14	Immune system	Not_FDA_target	NA	1973.84	2462.1	2624.5	2960.91
P08603	CFH	Complement factor H	Complement	Not_FDA_target	144067	181398	187061	155945	226208
P08637	FCGR3A	Low affinity immunoglobulin gamma Fc region receptor III-A	Immune system	FDA_target	NA	NA	3316.44	2851.62	3051.09
P08670	VIM	Vimentin	Other or no annotation	Not_FDA_target	8751.56	5456.76	2742.53	1452.66	NA
P08697	SERPINF2	Alpha-2-antiplasmin	Liver and acute phase	Not_FDA_target	119349	144020	128738	175051	132024
P08727	KRT19	Keratin, type I cytoskeletal 19	Other or no annotation	Not_FDA_target	NA	NA	21900.9	NA	NA
P08779	KRT16	Keratin, type I cytoskeletal 16	Extracellular matrix	Not_FDA_target	NA	3434.18	2696.57	2897.46	2495.82
P09172	DBH	Dopamine beta-hydroxylase	Intracellular and membrane	FDA_target	NA	NA	1522.23	NA	NA
P09211	GSTP1	Glutathione S-transferase P	Lipid metabolism	Not_FDA_target	NA	NA	NA	NA	761.016
P09382	LGALS1	Galectin-1	Intracellular and membrane	Not_FDA_target	4816.09	NA	NA	NA	NA
P09651	HNRNPA1	Heterogeneous nuclear ribonucleoprotein A1	Intracellular and membrane	Not_FDA_target	48360.3	3029.34	NA	NA	NA
P09871	C1S	Complement C1s subcomponent	Complement	FDA_target	49271	212509	247617	147251	62472.9
P0C091	FREM3	FRAS1-related extracellular matrix protein 3	Extracellular matrix	Not_FDA_target	NA	NA	6437.44	NA	NA
P0C0L4	C4A	Complement C4-A	Complement	FDA_target	17772.9	28025.3	20885.7	14921.1	7915.09
P0C0L5	C4B	Complement C4-B	Complement	FDA_target	186845	211897	209834	212176	226627
P0CG38	POTEI	POTE ankyrin domain family member I	Other or no annotation	Not_FDA_target	15420.6	2065.38	5375.61	1570.83	5068.71
P0CG47;P0CG48;P62979;P62987	UBB;UBC;RPS27A;UBA52	Polyubiquitin-B;Polyubiquitin-C;Ubiquitin-40S ribosomal protein S27a;Ubiquitin-60S ribosomal protein L40	Other or no annotation	Not_FDA_target	6259.06	7761.64	5231.54	5903.27	4913.41
P0DMV8;P0DMV9	HSPA1A;HSPA1B	Heat shock 70 kDa protein 1A;Heat shock 70 kDa protein 1B	Intracellular and membrane	Not_FDA_target	15074.6	13017.7	NA	NA	NA
P0DOY2;P0DOY3	IGLC2;IGLC3	Immunoglobulin lambda constant 2;Immunoglobulin lambda constant 3	Immunoglobulins	Not_FDA_target	1.56536e+06	1.42151e+06	1.49074e+06	1.57484e+06	1.59054e+06
P0DP01	IGHV1-8	Immunoglobulin heavy variable 1-8	Immunoglobulins	Not_FDA_target	2119.34	1315.96	3968.88	4976.38	2978.5
P0DP23;P0DP24;P0DP25	CALM1;CALM2;CALM3	Calmodulin-1;Calmodulin-2;Calmodulin-3	Intracellular and membrane	FDA_target	2761.84	4300.33	5190.41	5630.16	3413.17
P10124	SRGN	Serglycin	Other or no annotation	Not_FDA_target	NA	5847.3	5331.78	5909.61	NA
P10599	TXN	Thioredoxin	Intracellular and membrane	Not_FDA_target	4943.01	11511.3	7258.52	3632.76	6119.83
P10643	C7	Complement component C7	Complement	Not_FDA_target	20000.9	13691.6	14616.2	12365	12102.2
P10809	HSPD1	60 kDa heat shock protein, mitochondrial	Other or no annotation	Not_FDA_target	46826.6	13521.1	5672.22	5516.32	3662.38
P10909	CLU	Clusterin	Complement	Not_FDA_target	169444	178362	172889	158373	120529
P11021	HSPA5	Endoplasmic reticulum chaperone BiP	Intracellular and membrane	Not_FDA_target	NA	4307.66	3597.09	4035.1	3822.95
P11142	HSPA8	Heat shock cognate 71 kDa protein	Intracellular and membrane	Not_FDA_target	13056.3	8988.4	4900.36	4719.37	3764.05
P11169;Q8TDB8	SLC2A3;SLC2A14	Solute carrier family 2, facilitated glucose transporter member 3;Solute carrier family 2, facilitated glucose transporter member 14	Other or no annotation	Not_FDA_target	NA	NA	1684.06	NA	2187.44
P11226	MBL2	Mannose-binding protein C	Complement	Not_FDA_target	NA	3279.92	4810.96	4419.91	7256.85
P12236	SLC25A6	ADP/ATP translocase 3	Other or no annotation	FDA_target	26791.1	NA	NA	NA	NA
P12259	F5	Coagulation factor V	Coagulation	FDA_target	NA	NA	4085.77	3977.73	4290.51
P12277	CKB	Creatine kinase B-type	Intracellular and membrane	FDA_target	3173.45	NA	NA	NA	NA
P12814	ACTN1	Alpha-actinin-1	Intracellular and membrane	FDA_target	6944.54	7108.96	8044.92	7499.33	6718.79
P13224	GP1BB	Platelet glycoprotein Ib beta chain	Coagulation	Not_FDA_target	4050.22	7880.49	4234.59	4193.44	1211.16
P13473	LAMP2	Lysosome-associated membrane glycoprotein 2	Other or no annotation	Not_FDA_target	NA	NA	2664.12	2512.05	NA
P13639	EEF2	Elongation factor 2	Intracellular and membrane	FDA_target	15533.1	5095.69	3493.29	NA	NA
P13645	KRT10	Keratin, type I cytoskeletal 10	Extracellular matrix	Not_FDA_target	274217	344797	331604	328515	346751
P13647	KRT5	Keratin, type II cytoskeletal 5	Extracellular matrix	Not_FDA_target	18005.5	19655.6	16219.7	18328.5	9343.67
P13671	C6	Complement component C6	Complement	Not_FDA_target	21137.1	24019.8	18153.3	17699.6	25959.6
P14151	SELL	L-selectin	Intracellular and membrane	Not_FDA_target	NA	NA	NA	6849.05	NA
P14618	PKM	Pyruvate kinase PKM	Intracellular and membrane	Not_FDA_target	14767.6	7240.25	5208.58	22581.3	5539.95
P14625	HSP90B1	Endoplasmin	Intracellular and membrane	Not_FDA_target	9028.1	2288.14	2595.09	1103.62	NA
P14866	HNRNPL	Heterogeneous nuclear ribonucleoprotein L	Intracellular and membrane	Not_FDA_target	1594.78	NA	NA	NA	NA
P14923	JUP	Junction plakoglobin	Extracellular matrix	Not_FDA_target	NA	NA	NA	NA	2334.35
P15169	CPN1	Carboxypeptidase N catalytic chain	Liver and acute phase	Not_FDA_target	1820.95	3663.83	4679.36	10635.7	9262
P15170	GSPT1	Eukaryotic peptide chain release factor GTP-binding subunit ERF3A	Intracellular and membrane	Not_FDA_target	1882.57	NA	NA	NA	NA
P15814	IGLL1	Immunoglobulin lambda-like polypeptide 1	Immunoglobulins	Not_FDA_target	6305.04	519090	239593	215659	18480.9
P15880	RPS2	40S ribosomal protein S2	Intracellular and membrane	Not_FDA_target	1391.07	1975.99	1615.32	NA	NA
P15924	DSP	Desmoplakin	Extracellular matrix	Not_FDA_target	NA	NA	4215.65	4482.43	6452.62
P16070	CD44	CD44 antigen	Other or no annotation	FDA_target	NA	NA	1523.82	NA	1173.95
P16284	PECAM1	Platelet endothelial cell adhesion molecule	Intracellular and membrane	Not_FDA_target	NA	NA	NA	1152.59	1247.38
P16930	FAH	Fumarylacetoacetase	Lipid metabolism	Not_FDA_target	12540.7	NA	NA	23550.7	NA
P17936	IGFBP3	Insulin-like growth factor-binding protein 3	Liver and acute phase	Not_FDA_target	5365.52	19470.7	6109.53	7629.14	24052.2
P18206	VCL	Vinculin	Other or no annotation	Not_FDA_target	5710.76	5937.76	6563.83	5165.1	7005.72
P18428	LBP	Lipopolysaccharide-binding protein	Lipid metabolism	Not_FDA_target	NA	NA	NA	4147.81	NA
P18621	RPL17	60S ribosomal protein L17	Intracellular and membrane	Not_FDA_target	9423.11	NA	NA	NA	NA
P19338	NCL	Nucleolin	Intracellular and membrane	Not_FDA_target	3167.85	NA	NA	NA	NA
P19652	ORM2	Alpha-1-acid glycoprotein 2	Liver and acute phase	FDA_target	106094	104080	111561	101343	89217.7
P19823	ITIH2	Inter-alpha-trypsin inhibitor heavy chain H2	Liver and acute phase	Not_FDA_target	238602	254056	233779	276284	273108
P19827	ITIH1	Inter-alpha-trypsin inhibitor heavy chain H1	Liver and acute phase	Not_FDA_target	162244	163945	148771	144007	193031
P20851	C4BPB	C4b-binding protein beta chain	Complement	Not_FDA_target	21782.6	25208.6	26469.6	28715.3	30740
P20930	FLG	Filaggrin	Extracellular matrix	Not_FDA_target	NA	NA	NA	1301.86	854.057
P21291	CSRP1	Cysteine and glycine-rich protein 1	Other or no annotation	Not_FDA_target	NA	2095.69	2679.57	2134.82	1587.97
P21333	FLNA	Filamin-A	Intracellular and membrane	Not_FDA_target	18679.4	19949.6	18481.8	23292.4	24261.6
P21796	VDAC1	Voltage-dependent anion-selective channel protein 1	Other or no annotation	Not_FDA_target	1324.69	NA	NA	NA	NA
P21926	CD9	CD9 antigen	Intracellular and membrane	Not_FDA_target	NA	5536.78	4202.21	5101.72	5915.53
P22352	GPX3	Glutathione peroxidase 3	Other or no annotation	Not_FDA_target	6572.98	6827.5	6668.17	6948.62	5499.14
P22626	HNRNPA2B1	Heterogeneous nuclear ribonucleoproteins A2/B1	Intracellular and membrane	Not_FDA_target	3288.85	NA	NA	NA	NA
P22735	TGM1	Protein-glutamine gamma-glutamyltransferase K	Other or no annotation	Not_FDA_target	NA	NA	2552.77	3986.17	NA
P22792	CPN2	Carboxypeptidase N subunit 2	Liver and acute phase	Not_FDA_target	23125.3	29215.8	30055.8	30424.7	35231.7
P22891	PROZ	Vitamin K-dependent protein Z	Coagulation	Not_FDA_target	1922.05	3377.93	4981.16	4497.87	NA
P23083	IGHV1-2	Immunoglobulin heavy variable 1-2	Immunoglobulins	Not_FDA_target	26052.3	24991.3	26265.9	19383.3	15035.9
P23142	FBLN1	Fibulin-1	Extracellular matrix	Not_FDA_target	4586.61	6336.15	8849.37	8409.01	6487.95
P23528	CFL1	Cofilin-1	Other or no annotation	Not_FDA_target	14140.7	14051.1	14219.3	14194.8	22966.6
P24557	TBXAS1	Thromboxane-A synthase	Lipid metabolism	Not_FDA_target	214815	NA	NA	160224	149374
P25311	AZGP1	Zinc-alpha-2-glycoprotein	Liver and acute phase	Not_FDA_target	64495.5	93960.9	109667	98291.8	91991
P25398	RPS12	40S ribosomal protein S12	Intracellular and membrane	Not_FDA_target	21495.1	4063.33	1267.23	NA	NA
P26038	MSN	Moesin	Other or no annotation	Not_FDA_target	NA	NA	NA	2983.98	4326.8
P27105	STOM	Erythrocyte band 7 integral membrane protein	Intracellular and membrane	Not_FDA_target	NA	3649.8	3555.06	3356.11	4254.32
P27169	PON1	Serum paraoxonase/arylesterase 1	Liver and acute phase	Not_FDA_target	75964.6	83152.9	91700.7	91736.7	87014.6
P27797	CALR	Calreticulin	Intracellular and membrane	Not_FDA_target	NA	3506.62	3118.95	4256.38	3102.96
P27816	MAP4	Microtubule-associated protein 4	Intracellular and membrane	FDA_target	3444.84	NA	NA	NA	NA
P27918	CFP	Properdin	Immune system	Not_FDA_target	NA	9101.31	11404.5	13084.1	15445.2
P28066	PSMA5	Proteasome subunit alpha type-5	Intracellular and membrane	Not_FDA_target	3495.03	NA	NA	NA	NA
P29401	TKT	Transketolase	Intracellular and membrane	Not_FDA_target	16582.3	5226.29	2791.24	2140.77	1794.29
P29622	SERPINA4	Kallistatin	Liver and acute phase	Not_FDA_target	10653.4	14695.6	16023.8	16813.1	14615
P30101	PDIA3	Protein disulfide-isomerase A3	Intracellular and membrane	Not_FDA_target	NA	NA	2625.15	1856.95	2448.32
P31151	S100A7	Protein S100-A7	Intracellular and membrane	Not_FDA_target	10377.5	14696.9	5720.6	5755.94	6987.6
P31321	PRKAR1B	cAMP-dependent protein kinase type I-beta regulatory subunit	Other or no annotation	Not_FDA_target	NA	NA	NA	1305.83	NA
P31327	CPS1	Carbamoyl-phosphate synthase [ammonia], mitochondrial	Liver and acute phase	FDA_target	1448.39	NA	NA	NA	NA
P31939	ATIC	Bifunctional purine biosynthesis protein PURH	Intracellular and membrane	FDA_target	2043.66	NA	NA	NA	NA
P32119	PRDX2	Peroxiredoxin-2	Intracellular and membrane	Not_FDA_target	2171.91	4121.85	6265.23	5350.02	NA
P33151	CDH5	Cadherin-5	Intracellular and membrane	Not_FDA_target	NA	3984.38	3788.64	3973.64	6013.42
P33991	MCM4	DNA replication licensing factor MCM4	Intracellular and membrane	Not_FDA_target	3026.87	NA	NA	NA	NA
P35232	PHB	Prohibitin	Intracellular and membrane	Not_FDA_target	2465.25	1425.33	NA	NA	NA
P35527	KRT9	Keratin, type I cytoskeletal 9	Other or no annotation	Not_FDA_target	111203	115710	121224	128548	151807
P35542	SAA4	Serum amyloid A-4 protein	Liver and acute phase	Not_FDA_target	55835.8	68769.3	47070.4	40094.4	39593.8
P35579	MYH9	Myosin-9	Intracellular and membrane	Not_FDA_target	7562.39	10093.6	36788.3	13273.5	10428.6
P35813	PPM1A	Protein phosphatase 1A	Intracellular and membrane	Not_FDA_target	NA	NA	12082.8	NA	NA
P35858	IGFALS	Insulin-like growth factor-binding protein complex acid labile subunit	Liver and acute phase	Not_FDA_target	17655.8	19313.8	19229.8	27003.2	21382.3
P35900	KRT20	Keratin, type I cytoskeletal 20	Intracellular and membrane	Not_FDA_target	NA	NA	NA	5409.74	4328.5
P35908	KRT2	Keratin, type II cytoskeletal 2 epidermal	Extracellular matrix	FDA_target	155653	167704	163540	175579	197798
P36955	SERPINF1	Pigment epithelium-derived factor	Other or no annotation	Not_FDA_target	35035.9	36515.6	40577.7	40378.3	27972.2
P37802	TAGLN2	Transgelin-2	Intracellular and membrane	Not_FDA_target	4770.7	5563.64	7022.03	9233.82	8270.74
P38646	HSPA9	Stress-70 protein, mitochondrial	Other or no annotation	Not_FDA_target	9313.64	3349.49	1416.74	NA	NA
P39023	RPL3	60S ribosomal protein L3	Intracellular and membrane	FDA_target	6800.01	2015.14	NA	NA	NA
P40227	CCT6A	T-complex protein 1 subunit zeta	Intracellular and membrane	Not_FDA_target	7817.16	NA	NA	NA	NA
P41222	PTGDS	Prostaglandin-H2 D-isomerase	Lipid metabolism	Not_FDA_target	NA	NA	2840.97	2669.79	2966.91
P42765	ACAA2	3-ketoacyl-CoA thiolase, mitochondrial	Lipid metabolism	Not_FDA_target	263001	NA	287267	NA	NA
P43251	BTD	Biotinidase	Liver and acute phase	Not_FDA_target	6041.87	5016.49	7146.67	6449.95	4718.58
P43652	AFM	Afamin	Liver and acute phase	Not_FDA_target	59002.9	53229.5	55796.7	60516.3	60218.3
P48643	CCT5	T-complex protein 1 subunit epsilon	Other or no annotation	Not_FDA_target	7087.74	NA	NA	NA	NA
P48740	MASP1	Mannan-binding lectin serine protease 1	Immune system	Not_FDA_target	NA	4631.1	6804.36	11120.3	11711.4
P49327	FASN	Fatty acid synthase	Lipid metabolism	Not_FDA_target	2559.29	NA	NA	NA	NA
P49454	CENPF	Centromere protein F	Intracellular and membrane	Not_FDA_target	NA	4134.58	NA	NA	NA
P49588	AARS	Alanine--tRNA ligase, cytoplasmic	Intracellular and membrane	Not_FDA_target	2311.75	NA	NA	NA	NA
P49908	SELENOP	Selenoprotein P	Liver and acute phase	Not_FDA_target	9290.12	11280.3	11264.6	13439.4	14620.2
P50281	MMP14	Matrix metalloproteinase-14	Intracellular and membrane	Not_FDA_target	NA	NA	NA	6147.51	NA
P51570	GALK1	Galactokinase	Liver and acute phase	Not_FDA_target	6157.44	9017.37	NA	NA	NA
P51884	LUM	Lumican	Extracellular matrix	Not_FDA_target	18991.6	28398.6	31626.1	29610.9	29563.1
P52179	MYOM1	Myomesin-1	Other or no annotation	Not_FDA_target	NA	NA	4395.3	5436.43	NA
P52272	HNRNPM	Heterogeneous nuclear ribonucleoprotein M	Intracellular and membrane	Not_FDA_target	1811.56	NA	NA	NA	NA
P52566	ARHGDIB	Rho GDP-dissociation inhibitor 2	Intracellular and membrane	Not_FDA_target	NA	NA	NA	1587.57	1047.07
P52848	NDST1	Bifunctional heparan sulfate N-deacetylase/N-sulfotransferase 1	Immune system	Not_FDA_target	11070.5	26020.6	NA	27281.4	NA
P53396	ACLY	ATP-citrate synthase	Lipid metabolism	FDA_target	4118.4	NA	1969.08	NA	NA
P55058	PLTP	Phospholipid transfer protein	Lipid metabolism	Not_FDA_target	3049.73	3855.04	3179.01	3218.48	3320.26
P55060	CSE1L	Exportin-2	Intracellular and membrane	Not_FDA_target	NA	NA	6211.86	NA	NA
P55809	OXCT1	Succinyl-CoA:3-ketoacid coenzyme A transferase 1, mitochondrial	Lipid metabolism	Not_FDA_target	6458.28	NA	NA	NA	NA
P58107	EPPK1	Epiplakin	Extracellular matrix	Not_FDA_target	9291.71	4751.2	NA	NA	NA
P58546	MTPN	Myotrophin	Intracellular and membrane	Not_FDA_target	NA	1636.77	2793.46	3266.56	3585.69
P60174	TPI1	Triosephosphate isomerase	Intracellular and membrane	Not_FDA_target	2059.43	1746.36	1770.11	1850.25	1740.29
P60507	ERVFC1	Endogenous retrovirus group FC1 Env polyprotein	Other or no annotation	Not_FDA_target	NA	NA	34192.9	NA	NA
P60608	ERVFC1-1	Endogenous retrovirus group FC1 member 1 Env polyprotein	Other or no annotation	Not_FDA_target	6172.62	NA	NA	NA	NA
P60660	MYL6	Myosin light polypeptide 6	Other or no annotation	Not_FDA_target	6946.68	7989.98	9303.43	11174.3	9901.4
P60709	ACTB	Actin, cytoplasmic 1	Other or no annotation	Not_FDA_target	167726	166743	176213	242785	188687
P60842	EIF4A1	Eukaryotic initiation factor 4A-I	Intracellular and membrane	Not_FDA_target	6740.08	6352.53	2824.2	NA	NA
P61006;P61026;P62820;Q92928;Q92930;Q9H0U4	RAB8A;RAB10;RAB1A;RAB1C;RAB8B;RAB1B	Ras-related protein Rab-8A;Ras-related protein Rab-10;Ras-related protein Rab-1A;Putative Ras-related protein Rab-1C;Ras-related protein Rab-8B;Ras-related protein Rab-1B	Intracellular and membrane	Not_FDA_target	3317.48	3683.94	3285.41	2410.06	2141.22
P61224	RAP1B	Ras-related protein Rap-1b	Other or no annotation	Not_FDA_target	13258.8	11169.5	12504.8	12060.5	12611.8
P61247	RPS3A	40S ribosomal protein S3a	Intracellular and membrane	Not_FDA_target	2994.27	NA	NA	NA	NA
P61513	RPL37A	60S ribosomal protein L37a	Intracellular and membrane	Not_FDA_target	10907.5	3749	NA	NA	NA
P61626	LYZ	Lysozyme C	Intracellular and membrane	Not_FDA_target	NA	8345.84	NA	NA	NA
P61769	B2M	Beta-2-microglobulin	Immune system	Not_FDA_target	NA	NA	NA	NA	1636.72
P61978	HNRNPK	Heterogeneous nuclear ribonucleoprotein K	Intracellular and membrane	Not_FDA_target	3317.63	2926.72	NA	NA	NA
P61981	YWHAG	14-3-3 protein gamma	Intracellular and membrane	Not_FDA_target	NA	NA	NA	NA	933.069
P62266	RPS23	40S ribosomal protein S23	Intracellular and membrane	Not_FDA_target	4232.73	NA	1884.78	NA	NA
P62328	TMSB4X	Thymosin beta-4	Intracellular and membrane	Not_FDA_target	47833	52273.4	47466.1	54094.5	70579.3
P62491;Q15907	RAB11A;RAB11B	Ras-related protein Rab-11A;Ras-related protein Rab-11B	Other or no annotation	Not_FDA_target	NA	NA	8463.29	4930.06	4402.97
P62736;P63267	ACTA2;ACTG2	Actin, aortic smooth muscle;Actin, gamma-enteric smooth muscle	Other or no annotation	Not_FDA_target	54124.9	31954.7	22771.3	23474.1	19467.3
P62753	RPS6	40S ribosomal protein S6	Intracellular and membrane	Not_FDA_target	12529.8	NA	NA	NA	NA
P62805	HIST1H4A	Histone H4	Intracellular and membrane	Not_FDA_target	1988.96	NA	NA	1787.34	NA
P62826	RAN	GTP-binding nuclear protein Ran	Intracellular and membrane	Not_FDA_target	1704.47	NA	NA	NA	NA
P62937	PPIA	Peptidyl-prolyl cis-trans isomerase A	Other or no annotation	FDA_target	5292.64	7677.92	8661.59	7480.39	10369.6
P63104	YWHAZ	14-3-3 protein zeta/delta	Other or no annotation	Not_FDA_target	6326.82	7062.49	9599.68	12226.3	11378.7
P63241	EIF5A	Eukaryotic translation initiation factor 5A-1	Intracellular and membrane	Not_FDA_target	11803.8	5157.5	3510.96	2774.71	678.22
P63244	RACK1	Receptor of activated protein C kinase 1	Intracellular and membrane	Not_FDA_target	4147.68	NA	NA	NA	NA
P67936	TPM4	Tropomyosin alpha-4 chain	Intracellular and membrane	Not_FDA_target	16312.9	19482.9	23620.2	16629.4	17141.8
P68104;Q05639;Q5VTE0	EEF1A1;EEF1A2;EEF1A1P5	Elongation factor 1-alpha 1;Elongation factor 1-alpha 2;Putative elongation factor 1-alpha-like 3	Intracellular and membrane	Not_FDA_target	14919	22923.3	NA	NA	NA
P68363	TUBA1B	Tubulin alpha-1B chain	Intracellular and membrane	Not_FDA_target	25008.8	13987	11150.1	14198.7	17290
P68366	TUBA4A	Tubulin alpha-4A chain	Intracellular and membrane	FDA_target	8807.29	6312.01	5648.79	5800.51	5436.89
P68371	TUBB4B	Tubulin beta-4B chain	Intracellular and membrane	FDA_target	10582.6	6432.39	9680.82	8358.97	7312.42
P68871	HBB	Hemoglobin subunit beta	Oxygen transport	FDA_target	401187	356667	398782	325694	490635
P69905	HBA1	Hemoglobin subunit alpha	Oxygen transport	FDA_target	278841	289940	246289	224307	237982
P78324;Q5TFQ8;Q9P1W8	SIRPA;SIRPB1;SIRPG	Tyrosine-protein phosphatase non-receptor type substrate 1;Signal-regulatory protein beta-1 isoform 3;Signal-regulatory protein gamma	Other or no annotation	Not_FDA_target	NA	20492.7	22705.8	NA	NA
P78371	CCT2	T-complex protein 1 subunit beta	Intracellular and membrane	Not_FDA_target	2356.64	NA	NA	NA	NA
P78508	KCNJ10	ATP-sensitive inward rectifier potassium channel 10	Other or no annotation	FDA_target	NA	NA	4765.24	NA	NA
P80108	GPLD1	Phosphatidylinositol-glycan-specific phospholipase D	Lipid metabolism	Not_FDA_target	7143.88	10018.8	10046.8	9848.69	13090.6
P80748	IGLV3-21	Immunoglobulin lambda variable 3-21	Immunoglobulins	Not_FDA_target	80218.2	70211.2	80743.7	52537.7	103094
P81605	DCD	Dermcidin	Extracellular matrix	Not_FDA_target	15446.2	20967.5	18905.6	25842.8	26632.1
P83916;Q13185	CBX1;CBX3	Chromobox protein homolog 1;Chromobox protein homolog 3	Intracellular and membrane	Not_FDA_target	1581.08	NA	NA	NA	NA
Q00839	HNRNPU	Heterogeneous nuclear ribonucleoprotein U	Intracellular and membrane	Not_FDA_target	42756.3	2306.12	NA	NA	NA
Q01518	CAP1	Adenylyl cyclase-associated protein 1	Intracellular and membrane	Not_FDA_target	7632.26	6266.71	5769.4	4686.99	4275.41
Q02413	DSG1	Desmoglein-1	Extracellular matrix	Not_FDA_target	NA	3679.55	6494.15	7043.84	7769.18
Q02985	CFHR3	Complement factor H-related protein 3	Complement	Not_FDA_target	NA	NA	NA	3446.61	NA
Q03591	CFHR1	Complement factor H-related protein 1	Complement	Not_FDA_target	22773.7	25130.8	15397.1	12984.8	10008.8
Q04695	KRT17	Keratin, type I cytoskeletal 17	Extracellular matrix	Not_FDA_target	2532.12	NA	2314.37	2037.26	NA
Q04756	HGFAC	Hepatocyte growth factor activator	Liver and acute phase	Not_FDA_target	NA	NA	4459.06	4719.4	6337.48
Q06033	ITIH3	Inter-alpha-trypsin inhibitor heavy chain H3	Liver and acute phase	Not_FDA_target	20896.3	22163.1	36309.3	29328.8	35889.1
Q06830	PRDX1	Peroxiredoxin-1	Other or no annotation	Not_FDA_target	5121.58	5043.52	6616.83	4267.85	9113.23
Q08188	TGM3	Protein-glutamine gamma-glutamyltransferase E	Other or no annotation	Not_FDA_target	NA	NA	2205.57	NA	NA
Q08211	DHX9	ATP-dependent RNA helicase A	Immune system	Not_FDA_target	11947.1	3300.8	2883.45	NA	NA
Q08380	LGALS3BP	Galectin-3-binding protein	Other or no annotation	Not_FDA_target	4027.27	5244.15	4605.82	3862.31	554.771
Q12931	TRAP1	Heat shock protein 75 kDa, mitochondrial	Other or no annotation	Not_FDA_target	1008.44	NA	NA	NA	NA
Q13155	AIMP2	Aminoacyl tRNA synthase complex-interacting multifunctional protein 2	Intracellular and membrane	Not_FDA_target	2914.84	NA	NA	NA	NA
Q13201	MMRN1	Multimerin-1	Extracellular matrix	Not_FDA_target	NA	NA	1792.05	1637.84	NA
Q13418	ILK	Integrin-linked protein kinase	Intracellular and membrane	Not_FDA_target	2078.79	2912.36	3225.75	2369.02	3342.95
Q13438	OS9	Protein OS-9	Intracellular and membrane	Not_FDA_target	NA	NA	3209.49	5127.6	NA
Q13634	CDH18	Cadherin-18	Intracellular and membrane	Not_FDA_target	NA	NA	5584.67	NA	NA
Q13790	APOF	Apolipoprotein F	Lipid metabolism	Not_FDA_target	3327.43	8010.99	8056.57	7684.76	11097
Q14019	COTL1	Coactosin-like protein	Intracellular and membrane	Not_FDA_target	NA	NA	NA	1524.71	NA
Q14126	DSG2	Desmoglein-2	Other or no annotation	Not_FDA_target	NA	NA	NA	4158.01	NA
Q14197	MRPL58	Peptidyl-tRNA hydrolase ICT1, mitochondrial	Intracellular and membrane	Not_FDA_target	NA	NA	NA	4448.04	NA
Q14240	EIF4A2	Eukaryotic initiation factor 4A-II	Intracellular and membrane	Not_FDA_target	NA	2542.37	NA	NA	NA
Q14624	ITIH4	Inter-alpha-trypsin inhibitor heavy chain H4	Liver and acute phase	Not_FDA_target	157493	126979	131974	155713	177675
Q14693	LPIN1	Phosphatidate phosphatase LPIN1	Lipid metabolism	Not_FDA_target	NA	NA	NA	1663.98	NA
Q14721	KCNB1	Potassium voltage-gated channel subfamily B member 1	Other or no annotation	FDA_target	NA	NA	NA	2520.11	NA
Q14766	LTBP1	Latent-transforming growth factor beta-binding protein 1	Extracellular matrix	Not_FDA_target	NA	NA	NA	NA	239.668
Q14847	LASP1	LIM and SH3 domain protein 1	Intracellular and membrane	Not_FDA_target	NA	NA	NA	NA	1150.95
Q149N8	SHPRH	E3 ubiquitin-protein ligase SHPRH	Intracellular and membrane	Not_FDA_target	NA	NA	2799.14	2642.24	NA
Q14C87	TMEM132D	Transmembrane protein 132D	Other or no annotation	Not_FDA_target	NA	NA	1542.73	NA	NA
Q15149	PLEC	Plectin	Intracellular and membrane	Not_FDA_target	1664.14	NA	NA	NA	NA
Q15166	PON3	Serum paraoxonase/lactonase 3	Liver and acute phase	Not_FDA_target	NA	70016.9	3607.79	4899.34	NA
Q15365	PCBP1	Poly(rC)-binding protein 1	Intracellular and membrane	Not_FDA_target	1270.33	NA	NA	NA	NA
Q15366	PCBP2	Poly(rC)-binding protein 2	Immune system	Not_FDA_target	3059.79	2100.99	NA	NA	NA
Q15404	RSU1	Ras suppressor protein 1	Other or no annotation	Not_FDA_target	NA	3822.18	5507.32	6096.24	8726.73
Q15631	TSN	Translin	Intracellular and membrane	Not_FDA_target	1764.27	NA	NA	NA	NA
Q15813	TBCE	Tubulin-specific chaperone E	Intracellular and membrane	Not_FDA_target	NA	15317.6	21629.8	20035.8	NA
Q15942	ZYX	Zyxin	Other or no annotation	Not_FDA_target	3774.88	5376.23	7473.52	8324.16	5635.73
Q16610	ECM1	Extracellular matrix protein 1	Extracellular matrix	Not_FDA_target	24512.6	21241.3	22734.8	24033.9	27503.9
Q16658	FSCN1	Fascin	Intracellular and membrane	Not_FDA_target	12041.5	3855.18	1644.78	NA	NA
Q16836	HADH	Hydroxyacyl-coenzyme A dehydrogenase, mitochondrial	Lipid metabolism	FDA_target	3851.37	NA	NA	NA	NA
Q2KHR3	QSER1	Glutamine and serine-rich protein 1	Other or no annotation	Not_FDA_target	NA	NA	8913.7	NA	NA
Q2VWP7	PRTG	Protogenin	Intracellular and membrane	Not_FDA_target	NA	11001.4	NA	NA	NA
Q3ZCT8	KBTBD12	Kelch repeat and BTB domain-containing protein 12	Other or no annotation	Not_FDA_target	NA	NA	2350.84	1414.16	NA
Q4AC94	C2CD3	C2 domain-containing protein 3	Intracellular and membrane	Not_FDA_target	NA	8439.62	NA	NA	NA
Q562R1	ACTBL2	Beta-actin-like protein 2	Other or no annotation	Not_FDA_target	NA	NA	NA	6703.84	221882
Q5CZC0	FSIP2	Fibrous sheath-interacting protein 2	Other or no annotation	Not_FDA_target	NA	NA	NA	2132.57	NA
Q5D862	FLG2	Filaggrin-2	Extracellular matrix	Not_FDA_target	7308.18	4353.72	5183.46	3436.56	4242.55
Q5T197	DCST1	E3 ubiquitin-protein ligase DCST1	Immune system	Not_FDA_target	12197.1	NA	NA	23556.2	NA
Q5T749	KPRP	Keratinocyte proline-rich protein	Extracellular matrix	Not_FDA_target	NA	NA	2788.7	1698.16	2872.28
Q5TCX8	MAP3K21	Mitogen-activated protein kinase kinase kinase 21	Intracellular and membrane	Not_FDA_target	92381.5	92561.4	97947	105160	NA
Q69YQ0	SPECC1L	Cytospin-A	Other or no annotation	Not_FDA_target	22490.6	NA	NA	NA	NA
Q6KB66	KRT80	Keratin, type II cytoskeletal 80	Extracellular matrix	Not_FDA_target	NA	NA	NA	NA	10358.4
Q6UXB8	PI16	Peptidase inhibitor 16	Other or no annotation	Not_FDA_target	NA	NA	2153.95	3506.54	NA
Q6ZN30	BNC2	Zinc finger protein basonuclin-2	Intracellular and membrane	Not_FDA_target	7441.11	9711.77	8796.75	9778.6	8486.77
Q6ZPD9	DPY19L3	Probable C-mannosyltransferase DPY19L3	Other or no annotation	Not_FDA_target	NA	NA	NA	2313.46	NA
Q6ZRI0	OTOG	Otogelin	Other or no annotation	Not_FDA_target	4401.64	NA	NA	NA	NA
Q6ZS72	PEAK3	Uncharacterized protein PEAK3	Intracellular and membrane	Not_FDA_target	NA	NA	5785.7	NA	NA
Q6ZV50	RFX8	DNA-binding protein RFX8	Intracellular and membrane	Not_FDA_target	5961.82	11918.9	NA	NA	NA
Q71DI3	HIST2H3A	Histone H3.2	Intracellular and membrane	Not_FDA_target	1287.81	NA	NA	NA	NA
Q7L014	DDX46	Probable ATP-dependent RNA helicase DDX46	Intracellular and membrane	Not_FDA_target	NA	NA	NA	8084.33	NA
Q7L1S5	CHST9	Carbohydrate sulfotransferase 9	Intracellular and membrane	Not_FDA_target	2981.05	9315.66	NA	NA	NA
Q7Z406	MYH14	Myosin-14	Intracellular and membrane	Not_FDA_target	134408	56984.8	NA	NA	147994
Q7Z794	KRT77	Keratin, type II cytoskeletal 1b	Intracellular and membrane	Not_FDA_target	4386.37	5306.75	4770.95	216658	6473.57
Q86UK0	ABCA12	ATP-binding cassette sub-family A member 12	Lipid metabolism	Not_FDA_target	NA	NA	NA	632.878	NA
Q86UX7	FERMT3	Fermitin family homolog 3	Other or no annotation	Not_FDA_target	8207.59	4423.24	6273.12	7010.27	6220.19
Q86YZ3	HRNR	Hornerin	Other or no annotation	Not_FDA_target	NA	NA	2526.29	2116.93	3232.36
Q8IWD4	CCDC117	Coiled-coil domain-containing protein 117	Intracellular and membrane	Not_FDA_target	NA	NA	7276.91	NA	NA
Q8IZJ3	CPAMD8	C3 and PZP-like alpha-2-macroglobulin domain-containing protein 8	Other or no annotation	Not_FDA_target	11630.7	NA	NA	NA	NA
Q8N1N4	KRT78	Keratin, type II cytoskeletal 78	Other or no annotation	Not_FDA_target	NA	2446.37	3854.56	3163.82	NA
Q8N1P7	CRYBG2	Beta/gamma crystallin domain-containing protein 2	Intracellular and membrane	Not_FDA_target	62350.9	NA	NA	79665.1	NA
Q8N302	AGGF1	Angiogenic factor with G patch and FHA domains 1	Other or no annotation	Not_FDA_target	NA	NA	1238.05	NA	NA
Q8N371	KDM8	JmjC domain-containing protein 5	Liver and acute phase	Not_FDA_target	NA	5847.64	NA	NA	NA
Q8N697	SLC15A4	Solute carrier family 15 member 4	Immune system	Not_FDA_target	2513.33	NA	NA	1167.73	NA
Q8N9V7	TOPAZ1	Protein TOPAZ1	Other or no annotation	Not_FDA_target	NA	21475.6	NA	21693.9	NA
Q8NAA6	C15orf53	Uncharacterized protein C15orf53	Other or no annotation	Not_FDA_target	NA	NA	NA	778.328	NA
Q8NI27	THOC2	THO complex subunit 2	Intracellular and membrane	Not_FDA_target	4508.35	NA	6673.47	NA	NA
Q8TCX1	DYNC2LI1	Cytoplasmic dynein 2 light intermediate chain 1	Intracellular and membrane	Not_FDA_target	NA	8003.03	NA	11158	NA
Q8TEH3	DENND1A	DENN domain-containing protein 1A	Intracellular and membrane	Not_FDA_target	NA	6189.99	NA	NA	NA
Q8WVV9	HNRNPLL	Heterogeneous nuclear ribonucleoprotein L-like	Intracellular and membrane	Not_FDA_target	NA	NA	7963.93	NA	NA
Q8WXF1	PSPC1	Paraspeckle component 1	Immune system	Not_FDA_target	4471.58	5042.27	NA	4626.19	NA
Q8WZ82	OVCA2	Esterase OVCA2	Intracellular and membrane	Not_FDA_target	7494.7	NA	NA	NA	NA
Q92887	ABCC2	Canalicular multispecific organic anion transporter 1	Lipid metabolism	FDA_target	3442.6	2885.92	NA	NA	NA
Q92954	PRG4	Proteoglycan 4	Extracellular matrix	Not_FDA_target	NA	NA	4393.98	4666.08	6126.08
Q96EP1	CHFR	E3 ubiquitin-protein ligase CHFR	Intracellular and membrane	Not_FDA_target	NA	NA	NA	2044.63	NA
Q96GX1	TCTN2	Tectonic-2	Other or no annotation	Not_FDA_target	NA	NA	NA	1564.28	NA
Q96IY4	CPB2	Carboxypeptidase B2	Coagulation	FDA_target	7665.41	11038.1	11691.9	9117.23	7336.47
Q96KN2	CNDP1	Beta-Ala-His dipeptidase	Other or no annotation	Not_FDA_target	3705.03	5126.97	5504.29	5549.03	3660.54
Q96LD4	TRIM47	E3 ubiquitin-protein ligase TRIM47	Intracellular and membrane	Not_FDA_target	NA	NA	NA	7087.82	NA
Q96NB1	FOPNL	LisH domain-containing protein FOPNL	Other or no annotation	Not_FDA_target	NA	NA	NA	1729.37	9590.98
Q96PD5	PGLYRP2	N-acetylmuramoyl-L-alanine amidase	Immune system	Not_FDA_target	5595.14	13628	9577.95	8818.97	10410.5
Q96Q15	SMG1	Serine/threonine-protein kinase SMG1	Intracellular and membrane	Not_FDA_target	NA	7306.75	NA	NA	NA
Q99497	PARK7	Protein/nucleic acid deglycase DJ-1	Immune system	Not_FDA_target	3346.44	NA	1834.28	NA	NA
Q99623	PHB2	Prohibitin-2	Other or no annotation	Not_FDA_target	NA	3530.04	NA	NA	NA
Q99714	HSD17B10	3-hydroxyacyl-CoA dehydrogenase type-2	Lipid metabolism	FDA_target	7635.22	1972.43	NA	NA	NA
Q99832	CCT7	T-complex protein 1 subunit eta	Intracellular and membrane	Not_FDA_target	21027.9	5783.83	NA	NA	NA
Q99983	OMD	Osteomodulin	Intracellular and membrane	Not_FDA_target	16456.8	NA	NA	NA	NA
Q9BQE3	TUBA1C	Tubulin alpha-1C chain	Intracellular and membrane	Not_FDA_target	14635.7	3227.66	2078.43	NA	NA
Q9BU02	THTPA	Thiamine-triphosphatase	Intracellular and membrane	Not_FDA_target	NA	11393.3	NA	NA	NA
Q9BWP8	COLEC11	Collectin-11	Immune system	Not_FDA_target	3136.24	4162	4951.06	5221.38	NA
Q9BWT7	CARD10	Caspase recruitment domain-containing protein 10	Intracellular and membrane	Not_FDA_target	NA	NA	2534.68	NA	NA
Q9C0G6	DNAH6	Dynein heavy chain 6, axonemal	Other or no annotation	Not_FDA_target	NA	NA	NA	7304.53	NA
Q9H0E3	SAP130	Histone deacetylase complex subunit SAP130	Intracellular and membrane	Not_FDA_target	8645.93	NA	NA	NA	NA
Q9H0K6	PUS7L	Pseudouridylate synthase 7 homolog-like protein	Intracellular and membrane	Not_FDA_target	2894.62	3176.49	NA	NA	NA
Q9H257	CARD9	Caspase recruitment domain-containing protein 9	Immune system	Not_FDA_target	6428.78	7897.49	NA	10158.1	NA
Q9H299	SH3BGRL3	SH3 domain-binding glutamic acid-rich-like protein 3	Intracellular and membrane	Not_FDA_target	NA	3563.05	2230.4	5568.41	7379.33
Q9H2U1	DHX36	ATP-dependent DNA/RNA helicase DHX36	Immune system	Not_FDA_target	NA	NA	1071.02	NA	NA
Q9H4B7	TUBB1	Tubulin beta-1 chain	Intracellular and membrane	FDA_target	NA	3488.21	5385.78	5026.39	5126.85
Q9H4W6;Q9UH73	EBF3;EBF1	Transcription factor COE3;Transcription factor COE1	Intracellular and membrane	Not_FDA_target	7257.39	10079.8	NA	NA	NA
Q9H5I1	SUV39H2	Histone-lysine N-methyltransferase SUV39H2	Intracellular and membrane	Not_FDA_target	NA	NA	72680.1	NA	NA
Q9HBI1	PARVB	Beta-parvin	Intracellular and membrane	Not_FDA_target	NA	NA	2223.17	3381.6	3463.91
Q9HC29	NOD2	Nucleotide-binding oligomerization domain-containing protein 2	Immune system	FDA_target	133007	NA	NA	125660	NA
Q9NP80	PNPLA8	Calcium-independent phospholipase A2-gamma	Lipid metabolism	Not_FDA_target	NA	12357.2	11148.1	12983.7	14670.7
Q9NPH3	IL1RAP	Interleukin-1 receptor accessory protein	Immune system	Not_FDA_target	NA	NA	2954.54	1626.49	NA
Q9NQW7	XPNPEP1	Xaa-Pro aminopeptidase 1	Intracellular and membrane	Not_FDA_target	NA	NA	NA	2900.46	NA
Q9NYC9	DNAH9	Dynein heavy chain 9, axonemal	Other or no annotation	Not_FDA_target	1847.11	NA	1304.75	10900.2	NA
Q9NYQ8	FAT2	Protocadherin Fat 2	Other or no annotation	Not_FDA_target	NA	NA	NA	8565.68	2807.03
Q9NZK7	PLA2G2E	Group IIE secretory phospholipase A2	Lipid metabolism	Not_FDA_target	NA	NA	NA	NA	3189.42
Q9NZP8	C1RL	Complement C1r subcomponent-like protein	Complement	Not_FDA_target	3018.52	NA	10322.5	6516.55	10427.2
Q9NZT1	CALML5	Calmodulin-like protein 5	Intracellular and membrane	Not_FDA_target	NA	NA	3957.36	8062.36	3370.15
Q9NZU1	FLRT1	Leucine-rich repeat transmembrane protein FLRT1	Other or no annotation	Not_FDA_target	NA	NA	NA	4348.12	NA
Q9P2D7	DNAH1	Dynein heavy chain 1, axonemal	Other or no annotation	Not_FDA_target	NA	5845.62	NA	1577.6	NA
Q9UBG0	MRC2	C-type mannose receptor 2	Other or no annotation	Not_FDA_target	NA	NA	8207.52	NA	NA
Q9UBT2	UBA2	SUMO-activating enzyme subunit 2	Intracellular and membrane	Not_FDA_target	6963.82	NA	NA	NA	NA
Q9UGI6	KCNN3	Small conductance calcium-activated potassium channel protein 3	Intracellular and membrane	FDA_target	NA	NA	NA	2348.47	NA
Q9UGM5	FETUB	Fetuin-B	Liver and acute phase	Not_FDA_target	5111.43	9807.02	7225.07	7724.76	5674.55
Q9UK55	SERPINA10	Protein Z-dependent protease inhibitor	Coagulation	Not_FDA_target	NA	NA	2934.69	4021.61	4505.75
Q9ULV0	MYO5B	Unconventional myosin-Vb	Other or no annotation	Not_FDA_target	NA	NA	NA	NA	15444.8
Q9ULV4	CORO1C	Coronin-1C	Other or no annotation	Not_FDA_target	NA	NA	2714.58	NA	NA
Q9UPT6	MAPK8IP3	C-Jun-amino-terminal kinase-interacting protein 3	Other or no annotation	Not_FDA_target	NA	NA	NA	4527.04	NA
Q9UQ80	PA2G4	Proliferation-associated protein 2G4	Intracellular and membrane	Not_FDA_target	11127.1	6016.19	NA	NA	NA
Q9UQR0	SCML2	Sex comb on midleg-like protein 2	Intracellular and membrane	Not_FDA_target	NA	11158	NA	NA	NA
Q9Y2D8	SSX2IP	Afadin- and alpha-actinin-binding protein	Other or no annotation	Not_FDA_target	NA	NA	13523.6	NA	NA
Q9Y3Z3	SAMHD1	Deoxynucleoside triphosphate triphosphohydrolase SAMHD1	Immune system	Not_FDA_target	NA	NA	NA	NA	4468.99
Q9Y450	HBS1L	HBS1-like protein	Intracellular and membrane	Not_FDA_target	NA	NA	10934	NA	NA
Q9Y490	TLN1	Talin-1	Intracellular and membrane	Not_FDA_target	12045.2	20134.4	15569.7	20926.8	16901.5
Q9Y5Y7	LYVE1	Lymphatic vessel endothelial hyaluronic acid receptor 1	Other or no annotation	Not_FDA_target	NA	NA	2715.06	NA	NA
Q9Y6R7	FCGBP	IgGFc-binding protein	Other or no annotation	Not_FDA_target	NA	NA	2888.03	1899.93	NA

## Sheet: Supplementary table 3
Protein_Groups	Gene_symbol	Protein_name	Median_LFQ_before_NR	Median_LFQ_before_R	Median_LFQ_after_NR	Median_LFQ_after_R
A0A075B6H9	IGLV4-69	Immunoglobulin lambda variable 4-69	20329.3	15259.5	18455.8	20562.6
A0A075B6I0	IGLV8-61	Immunoglobulin lambda variable 8-61	14440.2	16026.6	14914.2	17741.8
A0A075B6I9	IGLV7-46	Immunoglobulin lambda variable 7-46	8979.02	8687.88	10139.8	10672.4
A0A075B6J9	IGLV2-18	Immunoglobulin lambda variable 2-18	7777.73	6235.4	8287.74	7203.41
A0A075B6K2	IGLV3-12	Immunoglobulin lambda variable 3-12	12221.5	11886.6	16348	13722.6
A0A075B6K4	IGLV3-10	Immunoglobulin lambda variable 3-10	21111.8	16407.7	24411.3	24548.2
A0A075B6K5	IGLV3-9	Immunoglobulin lambda variable 3-9	8841.53	7781.1	9568.03	9099.37
A0A075B6P5;P01615	IGKV2-28;IGKV2D-28	Immunoglobulin kappa variable 2-28;Immunoglobulin kappa variable 2D-28	47059.5	34392.9	41618.7	39559.2
A0A075B6Q5	IGHV3-64	Immunoglobulin heavy variable 3-64	6012.62	5909.31	5574.94	6424.72
A0A075B6R2	IGHV4-4	Immunoglobulin heavy variable 4-4	10922.5	10240.6	13020	12713.6
A0A075B6R9;A0A0C4DH68	IGKV2D-24;IGKV2-24	Probable non-functional immunoglobulin kappa variable 2D-24;Immunoglobulin kappa variable 2-24	16422.1	11104.1	13806.7	12770.3
A0A075B6S2	IGKV2D-29	Immunoglobulin kappa variable 2D-29	29929.2	26041	28673.3	28568.4
A0A075B6S5	IGKV1-27	Immunoglobulin kappa variable 1-27	3673.28	2806.65	3900.11	4264.15
A0A087WSX0	IGLV5-45	Immunoglobulin lambda variable 5-45	8547.95	7466.26	8781.72	8128.84
A0A087WSY4	IGHV4-30-2	Immunoglobulin heavy variable 4-30-2	11042.4	11865.5	10529.1	12253.4
A0A087WSY6	IGKV3D-15	Immunoglobulin kappa variable 3D-15	22056.6	16525.9	18536.6	21288.1
A0A087WSZ0	IGKV1D-8	Immunoglobulin kappa variable 1D-8	29225.1	26023.9	28434.9	31335.4
A0A087WW87;P01614	IGKV2-40;IGKV2D-40	Immunoglobulin kappa variable 2-40;Immunoglobulin kappa variable 2D-40	3159	4755.68	3952.59	4056.33
A0A0A0MS14	IGHV1-45	Immunoglobulin heavy variable 1-45	4916.11	4452.77	3470.35	3235.65
A0A0A0MS15	IGHV3-49	Immunoglobulin heavy variable 3-49	13421	12632.6	13998.9	16174.1
A0A0A0MT36;A0A0C4DH26	IGKV6D-21;IGKV6D-41	Immunoglobulin kappa variable 6D-21;Probable non-functional immunoglobulin kappa variable 6D-41	3302.58	3551.92	3533.8	2822.82
A0A0B4J1U3	IGLV1-36	Immunoglobulin lambda variable 1-36	3262.11	3165.99	4035.63	4900.04
A0A0B4J1V0	IGHV3-15	Immunoglobulin heavy variable 3-15	8239.98	6103	8821.72	8384.24
A0A0B4J1V1	IGHV3-21	Immunoglobulin heavy variable 3-21	4047.05	3395.67	4990.77	3556.53
A0A0B4J1V2	IGHV2-26	Immunoglobulin heavy variable 2-26	6888.31	7480.35	8495.18	9663.99
A0A0B4J1V6	IGHV3-73	Immunoglobulin heavy variable 3-73	45216.2	43399.8	51190.7	51067.2
A0A0B4J1X5	IGHV3-74	Immunoglobulin heavy variable 3-74	48885.1	40851.7	43755.5	44057.8
A0A0B4J1X8	IGHV3-43	Immunoglobulin heavy variable 3-43	2986.88	3298.1	3052.66	2821.41
A0A0B4J1Y8	IGLV9-49	Immunoglobulin lambda variable 9-49	5829.53	4811.6	4810.5	5059.87
A0A0B4J1Y9	IGHV3-72	Immunoglobulin heavy variable 3-72	15515.5	12275.3	15255.4	13160.1
A0A0B4J2D9;P0DP09	IGKV1D-13;IGKV1-13	Immunoglobulin kappa variable 1D-13;Immunoglobulin kappa variable 1-13	5382	5812.21	4738.39	4977.09
A0A0C4DH24	IGKV6-21	Immunoglobulin kappa variable 6-21	10611.4	8823.1	12399.9	12430.9
A0A0C4DH25	IGKV3D-20	Immunoglobulin kappa variable 3D-20	80725	73981.7	86237.8	91987.1
A0A0C4DH29	IGHV1-3	Immunoglobulin heavy variable 1-3	2817.87	3397.5	3428.11	3477.61
A0A0C4DH31	IGHV1-18	Immunoglobulin heavy variable 1-18	9801.94	8834.76	10296.6	10256
A0A0C4DH33	IGHV1-24	Immunoglobulin heavy variable 1-24	1907.78	1546.01	1831.02	1927.98
A0A0C4DH34	IGHV4-28	Immunoglobulin heavy variable 4-28	4145.04	5813.77	3428.26	4755.98
A0A0C4DH36	IGHV3-38	Probable non-functional immunoglobulin heavy variable 3-38	12822.8	8574.86	9210.45	9877.09
A0A0C4DH38	IGHV5-51	Immunoglobulin heavy variable 5-51	28489.7	22057.1	26514	30291.6
A0A0C4DH43	IGHV2-70D	Immunoglobulin heavy variable 2-70D	9936.21	9777.23	12552.5	13075.1
A0A0C4DH67	IGKV1-8	Immunoglobulin kappa variable 1-8	8572.65	6416.8	8953.52	9619.05
A0A0C4DH73;P01611	IGKV1-12;IGKV1D-12	Immunoglobulin kappa variable 1-12;Immunoglobulin kappa variable 1D-12	15184.9	12385.5	14655.6	15885.3
A0A0G2JS06	IGLV5-39	Immunoglobulin lambda variable 5-39	4913.7	3905.81	4845.11	4902.78
A0A0J9YX35	IGHV3-64D	Immunoglobulin heavy variable 3-64D	21605.2	18259.9	18924.4	21905
A0A0J9YXX1	IGHV5-10-1	Immunoglobulin heavy variable 5-10-1	14676	15891.4	15849.4	16582.7
A0A1B0GUS4;P68036	UBE2L5;UBE2L3	Ubiquitin-conjugating enzyme E2 L5;Ubiquitin-conjugating enzyme E2 L3	3490.78	4415.81	4564.79	4790.92
A0A539;A0A589	TRBV4-2;TRBV4-3	T cell receptor beta variable 4-2;T cell receptor beta variable 4-3	7582.52	7940.54	9421.29	9677.32
A0M8Q6	IGLC7	Immunoglobulin lambda constant 7	2776.8	2286.17	2123.93	2307.89
A2RU67	FAM234B	Protein FAM234B	3754.87	5574.31	3755.54	3425.97
A2RUH7	MYBPHL	Myosin-binding protein H-like	2665.2	3107.64	3238.72	2326.54
A3KMH1	VWA8	von Willebrand factor A domain-containing protein 8	2172.2	3657.82	2779.46	2775.3
A5D8V7	ODAD3	Outer dynein arm-docking complex subunit 3	13099.2	11302.1	11948.9	11957.2
A6NDB9	PALM3	Paralemmin-3	1477.67	1290.33	1419.62	1439.7
A6NE01	FAM186A	Protein FAM186A	4348.82	3349.05	3110.62	4327.27
B9A064	IGLL5	Immunoglobulin lambda-like polypeptide 5	143708	136138	165093	154728
HVIPAB	HVIPAB	Ipilimumab heavy chain CPI	4.20013e+06	4.02789e+06	3.86478e+06	4.09407e+06
HVNIAB	HVNIAB	Nivolumab Heavy Chain CPI	207860	277240	235644	298788
HVPEAB	HVPEAB	Pembrolizumab Heavy Chain CPI	4588.36	4437.51	4899.93	4985.24
LVIPAB	LVIPAB	Ipilimumab light chain CPI	136352	122896	149192	148627
LVNIAB	LVNIAB	Nivolumab Light Chain CPI	1.31491e+06	1.23751e+06	1.32435e+06	1.61294e+06
LVPEAB	LVPEAB	Pembrolizumab Light Chain CPI	5458.53	4240.79	3288.4	4316.57
O00151	PDLIM1	PDZ and LIM domain protein 1	3214.34	2085.26	3285.67	3098
O00187	MASP2	Mannan-binding lectin serine protease 2	3870.97	3891.69	4024.73	4124.42
O00299	CLIC1	Chloride intracellular channel protein 1	1114.19	1082.87	1135.34	1058.02
O00329	PIK3CD	Phosphatidylinositol 4,5-bisphosphate 3-kinase catalytic subunit delta isoform	13572.9	12301.5	11802.3	12256.3
O00391	QSOX1	Sulfhydryl oxidase 1	5300.71	4690.96	4505.19	4606.6
O00571;O15523	DDX3X;DDX3Y	ATP-dependent RNA helicase DDX3X;ATP-dependent RNA helicase DDX3Y	4477.12	4548.85	4988.63	5228.15
O14543	SOCS3	Suppressor of cytokine signaling 3	5241.8	5058.64	7913.77	5031.53
O14556	GAPDHS	Glyceraldehyde-3-phosphate dehydrogenase, testis-specific	11641.5	13241.7	12963.5	12092.5
O14649	KCNK3	Potassium channel subfamily K member 3	17270.4	15856.6	18189.3	19603.1
O14791	APOL1	Apolipoprotein L1	41776.1	43753.6	44298.9	39199.9
O15068	MCF2L	Guanine nucleotide exchange factor DBS	4531.06	4373.67	4348.97	5618.45
O15230	LAMA5	Laminin subunit alpha-5	1954.26	2163.24	2051.82	2099.21
O15371	EIF3D	Eukaryotic translation initiation factor 3 subunit D	12379.3	12321.7	13746.1	12992.2
O15504	NUP42	Nucleoporin NUP42	2966.67	3563.48	2881.14	2600.22
O43242	PSMD3	26S proteasome non-ATPase regulatory subunit 3	10865.4	11133	9349.28	10736.8
O43709	BUD23	Probable 18S rRNA (guanine-N(7))-methyltransferase	5427.42	5493.09	6919.34	4064.29
O43790	KRT86	Keratin, type II cuticular Hb6	3984.83	2062.84	3470.46	3607.63
O43866	CD5L	CD5 antigen-like	92862.6	85734.2	83688.8	83696.7
O60814;P57053;P58876;P62807;Q5QNW6;Q93079;Q99877;Q99879;Q99880	H2BC12;H2BC12L;H2BC5;H2BC10;H2BC18;H2BC9;H2BC15;H2BC14;H2BC13	Histone H2B type 1-K;Histone H2B type F-S;Histone H2B type 1-D;Histone H2B type 1-C/E/F/G/I;Histone H2B type 2-F;Histone H2B type 1-H;Histone H2B type 1-N;Histone H2B type 1-M;Histone H2B type 1-L	18724.6	22078.8	21388.1	19454.7
O75015	FCGR3B	Low affinity immunoglobulin gamma Fc region receptor III-B	5237.74	5031.85	5229.27	6432.24
O75051	PLXNA2	Plexin-A2	5146.57	4403.57	5851.91	4189.83
O75081	CBFA2T3	Protein CBFA2T3	2343.55	2538.9	2610.43	2979.63
O75083	WDR1	WD repeat-containing protein 1	3719.79	4501.9	4361.78	4131.65
O75330	HMMR	Hyaluronan mediated motility receptor	1777.98	1613.33	1971.56	2287.44
O75339	CILP	Cartilage intermediate layer protein 1	2516.43	3053.62	2802.15	2757.03
O75636	FCN3	Ficolin-3	14067.5	14075.1	11575.1	10855.9
O75676	RPS6KA4	Ribosomal protein S6 kinase alpha-4	3808.04	3721.1	4429.9	4588.38
O75717	WDHD1	WD repeat and HMG-box DNA-binding protein 1	171149	211601	238189	202993
O75882	ATRN	Attractin	4653.71	4656.51	4629.14	4823.38
O75908	SOAT2	Sterol O-acyltransferase 2	1401.69	1578.53	1491.47	1369.93
O75962	TRIO	Triple functional domain protein	10418	10786	10739.8	10936.3
O94832	MYO1D	Unconventional myosin-Id	5872.21	7857.7	6514.69	6836.15
O94868	FCHSD2	F-BAR and double SH3 domains protein 2	2950.34	2839.59	2842.83	3120.28
O95295	SNAPIN	SNARE-associated protein Snapin	4636.82	4755.85	3318.92	4004.5
O95445	APOM	Apolipoprotein M	39414.2	42591	32358.1	33931.7
O95477	ABCA1	Phospholipid-transporting ATPase ABCA1	7641.58	7542.29	6840.79	7565.43
O95528	SLC2A10	Solute carrier family 2, facilitated glucose transporter member 10	21911.8	21221	25026.6	32273.8
O95810	CAVIN2	Caveolae-associated protein 2	1954.47	1754.24	1711.65	1761.6
P00338	LDHA	L-lactate dehydrogenase A chain	3224.83	3261.56	3350.25	3008.38
P00450	CP	Ceruloplasmin	318036	347403	344350	353354
P00488	F13A1	Coagulation factor XIII A chain	23391.4	23881.6	23031.5	23672.2
P00558	PGK1	Phosphoglycerate kinase 1	3183.45	3401.86	3274.86	3406.73
P00734	F2	Prothrombin	95433.4	91905.8	80328.8	78384.4
P00736	C1R	Complement C1r subcomponent	34079.7	33435.2	34120.4	33486.7
P00738	HP	Haptoglobin	3.37385e+06	4.19853e+06	3.98263e+06	3.94004e+06
P00739	HPR	Haptoglobin-related protein	19389	18927.5	19285.9	18555
P00740	F9	Coagulation factor IX	12698.2	13219.9	11477.5	11602.3
P00742	F10	Coagulation factor X	25505	24850.1	23468.1	22607.1
P00746	CFD	Complement factor D	4950.71	4832.81	5000.45	5303.88
P00747	PLG	Plasminogen	162523	154187	128181	133701
P00748	F12	Coagulation factor XII	11419.6	12611.1	11852	11010.5
P00751	CFB	Complement factor B	459009	480291	454282	425595
P00915	CA1	Carbonic anhydrase 1	7353.38	7491.06	7570.07	6647.82
P00918	CA2	Carbonic anhydrase 2	8342.42	8081.05	7917	7808.26
P01008	SERPINC1	Antithrombin-III	78604.2	76730.8	68726.3	64395.3
P01009	SERPINA1	Alpha-1-antitrypsin	2.50056e+06	2.46265e+06	2.34387e+06	2.17083e+06
P01011	SERPINA3	Alpha-1-antichymotrypsin	409918	427686	380483	356462
P01019	AGT	Angiotensinogen	66577.5	66719.8	64092.5	59002.9
P01023	A2M	Alpha-2-macroglobulin	1.06418e+06	988249	1.02546e+06	956316
P01024	C3	Complement C3	979895	956803	926403	898904
P01031	C5	Complement C5	67856.2	68553.1	66617.9	61066.9
P01034	CST3	Cystatin-C	6675.78	8547.77	6954.45	7179.47
P01040	CSTA	Cystatin-A	NA	NA	1263.78	1292.26
P01042	KNG1	Kininogen-1	407946	425725	401379	380100
P01591	JCHAIN	Immunoglobulin J chain	26902.5	28653.6	27184.8	30688.2
P01593;P01594	IGKV1D-33;IGKV1-33	Immunoglobulin kappa variable 1D-33;Immunoglobulin kappa variable 1-33	22423.8	17521.6	26492.7	29715.6
P01597;P04432	IGKV1-39;IGKV1D-39	Immunoglobulin kappa variable 1-39;Immunoglobulin kappa variable 1D-39	10828.7	7829.57	9218.71	9450.67
P01599	IGKV1-17	Immunoglobulin kappa variable 1-17	12920.4	9286.33	12631.4	14859.3
P01601	IGKV1D-16	Immunoglobulin kappa variable 1D-16	7543.17	6179.15	7761.85	8677.5
P01602	IGKV1-5	Immunoglobulin kappa variable 1-5	29514.4	30871.7	32000	38880.5
P01619	IGKV3-20	Immunoglobulin kappa variable 3-20	136598	122548	154440	165192
P01624	IGKV3-15	Immunoglobulin kappa variable 3-15	160143	158377	173384	185157
P01699	IGLV1-44	Immunoglobulin lambda variable 1-44	40054.2	33451.8	35029.4	47982.3
P01700	IGLV1-47	Immunoglobulin lambda variable 1-47	34427.6	33955.3	35047.3	42961.1
P01701	IGLV1-51	Immunoglobulin lambda variable 1-51	24903.4	18601.7	20376.1	24930.5
P01703	IGLV1-40	Immunoglobulin lambda variable 1-40	16561.5	15039.8	17282.4	20439.3
P01704	IGLV2-14	Immunoglobulin lambda variable 2-14	17150.9	16258.4	13834.3	17908.4
P01705	IGLV2-23	Immunoglobulin lambda variable 2-23	11345.1	10356	15999.9	12256.5
P01706	IGLV2-11	Immunoglobulin lambda variable 2-11	9774.96	9644.19	11300.5	10478.7
P01709	IGLV2-8	Immunoglobulin lambda variable 2-8	21238.7	19243.9	23112.9	24642.4
P01714	IGLV3-19	Immunoglobulin lambda variable 3-19	12191.3	11357.8	13115.9	12794.1
P01715	IGLV3-1	Immunoglobulin lambda variable 3-1	2929.62	2777.88	3516.86	3665.74
P01717	IGLV3-25	Immunoglobulin lambda variable 3-25	18494.6	18492.5	24325.4	23572.3
P01718	IGLV3-27	Immunoglobulin lambda variable 3-27	2343.88	2523.34	2485.79	2181.59
P01721	IGLV6-57	Immunoglobulin lambda variable 6-57	2157.34	1796.79	2296.78	2219.56
P01742	IGHV1-69	Immunoglobulin heavy variable 1-69	11818.7	10837.9	11037.4	13162.7
P01743	IGHV1-46	Immunoglobulin heavy variable 1-46	9719.33	8734.17	11857.2	7409.72
P01764	IGHV3-23	Immunoglobulin heavy variable 3-23	3439.16	3134.35	3383.6	3044.21
P01766	IGHV3-13	Immunoglobulin heavy variable 3-13	5161.09	4606.21	5707.71	5605.57
P01768;P0DP03	IGHV3-30;IGHV3-30-5	Immunoglobulin heavy variable 3-30;Immunoglobulin heavy variable 3-30-5	10291.5	10439.8	8789.51	8770.11
P01780	IGHV3-7	Immunoglobulin heavy variable 3-7	22476.6	19415.8	23180.5	24487.4
P01782	IGHV3-9	Immunoglobulin heavy variable 3-9	6410.22	5830.86	5259.15	6667.22
P01833	PIGR	Polymeric immunoglobulin receptor	1709.55	1964.33	1607.78	1979.22
P01859	IGHG2	Immunoglobulin heavy constant gamma 2	1.34335e+06	1.16031e+06	1.25904e+06	1.28195e+06
P01860	IGHG3	Immunoglobulin heavy constant gamma 3	244634	223722	230522	200392
P01861	IGHG4	Immunoglobulin heavy constant gamma 4	55913.7	78042.7	72919.6	57462.8
P01871	IGHM	Immunoglobulin heavy constant mu	154468	163151	173443	168103
P01876	IGHA1	Immunoglobulin heavy constant alpha 1	940305	942912	960629	1.06517e+06
P01877	IGHA2	Immunoglobulin heavy constant alpha 2	167275	157527	189048	217504
P01880	IGHD	Immunoglobulin heavy constant delta	13319.8	9847.07	12284.9	8623.88
P02042	HBD	Hemoglobin subunit delta	23096.6	25548.4	26652.6	25066
P02452	COL1A1	Collagen alpha-1(I) chain	28479.1	34242.3	33312.4	28851.2
P02533	KRT14	Keratin, type I cytoskeletal 14	10201.8	12416.5	12127	12078.6
P02538	KRT6A	Keratin, type II cytoskeletal 6A	3300.02	4683.53	6958.59	7804.72
P02545	LMNA	Prelamin-A/C	10553.3	12968.7	12076.6	11184.8
P02647	APOA1	Apolipoprotein A-I	5.09404e+06	5.18202e+06	4.28432e+06	4.45545e+06
P02649	APOE	Apolipoprotein E	138669	145126	130135	117325
P02652	APOA2	Apolipoprotein A-II	1.30871e+06	1.51122e+06	1.45586e+06	1.39574e+06
P02654	APOC1	Apolipoprotein C-I	130048	122100	110128	112019
P02655	APOC2	Apolipoprotein C-II	291238	296196	273728	273465
P02656	APOC3	Apolipoprotein C-III	624668	642402	601501	605654
P02671	FGA	Fibrinogen alpha chain	2.58982e+06	2.7414e+06	2.61883e+06	2.61748e+06
P02675	FGB	Fibrinogen beta chain	1.06639e+06	1.00467e+06	1.00966e+06	1.07638e+06
P02679	FGG	Fibrinogen gamma chain	1.05885e+06	1.06468e+06	1.0771e+06	1.18401e+06
P02741	CRP	C-reactive protein	8665.15	8165.14	8664.76	8854.52
P02743	APCS	Serum amyloid P-component	46631.2	41906	37397.6	38775.8
P02745	C1QA	Complement C1q subcomponent subunit A	15365.1	16279.6	15724.9	15670.1
P02746	C1QB	Complement C1q subcomponent subunit B	52066.7	49116.2	59260	56127.1
P02747	C1QC	Complement C1q subcomponent subunit C	83752.3	88106.8	93120.2	89654
P02748	C9	Complement component C9	107497	112892	108732	100213
P02749	APOH	Beta-2-glycoprotein 1	110795	99456.2	79629.3	88781.9
P02750	LRG1	Leucine-rich alpha-2-glycoprotein	93521.5	94351.7	122486	133215
P02751	FN1	Fibronectin	212361	212148	203135	211131
P02753	RBP4	Retinol-binding protein 4	46707.2	48826.7	40038	42723
P02760	AMBP	Protein AMBP	47579.2	45352.4	41087	41708.9
P02763	ORM1	Alpha-1-acid glycoprotein 1	281099	292558	314591	300844
P02765	AHSG	Alpha-2-HS-glycoprotein	583093	558744	428191	510707
P02766	TTR	Transthyretin	141273	118828	127124	147096
P02768	ALB	Albumin	2.17644e+07	2.48748e+07	1.75954e+07	1.93419e+07
P02774	GC	Vitamin D-binding protein	405636	414409	392920	385986
P02775	PPBP	Platelet basic protein	28705.6	28274.1	27646.9	30142.9
P02776	PF4	Platelet factor 4	5461.12	5074.97	6706.14	5819.47
P02786	TFRC	Transferrin receptor protein 1	15388.6	13630.9	14656.7	14212.6
P02787	TF	Serotransferrin	1.12813e+06	1.06118e+06	987213	976922
P02790	HPX	Hemopexin	818411	860538	726950	779446
P02792	FTL	Ferritin light chain	1939.32	1786.99	1810.03	1526.99
P03951	F11	Coagulation factor XI	8800.11	7786.84	9714.87	9115.36
P03952	KLKB1	Plasma kallikrein	128984	136939	131879	126276
P04003	C4BPA	C4b-binding protein alpha chain	91813.3	88445.6	88264.1	75241.2
P04004	VTN	Vitronectin	207125	210425	197031	189132
P04040	CAT	Catalase	2416.44	3235.17	3735.19	3586.11
P04070	PROC	Vitamin K-dependent protein C	5764.29	5460.92	4769.72	4736.26
P04075	ALDOA	Fructose-bisphosphate aldolase A	4438.44	4598.34	4521.27	4104.95
P04080	CSTB	Cystatin-B	4498.62	4395.55	4460.84	4197.43
P04083	ANXA1	Annexin A1	2715.58	2985.78	2471.93	2638.73
P04114	APOB	Apolipoprotein B-100	199356	191037	177742	168499
P04180	LCAT	Phosphatidylcholine-sterol acyltransferase	5914.71	6020.02	6155.85	6383.06
P04181	OAT	Ornithine aminotransferase, mitochondrial	4417	4787.9	3802.01	5397.19
P04196	HRG	Histidine-rich glycoprotein	133163	116532	116928	112756
P04211	IGLV7-43	Immunoglobulin lambda variable 7-43	30255.8	32611.9	40154.1	42640.3
P04217	A1BG	Alpha-1B-glycoprotein	146548	148595	165419	182414
P04259	KRT6B	Keratin, type II cytoskeletal 6B	914.989	838.776	930.868	1074.9
P04264	KRT1	Keratin, type II cytoskeletal 1	11517.8	15939.5	14663.4	13932.1
P04275	VWF	von Willebrand factor	6948.75	6239.75	6801.5	6576.81
P04278	SHBG	Sex hormone-binding globulin	6385.99	6502.27	6214.54	6479.23
P04350	TUBB4A	Tubulin beta-4A chain	5508.96	5507.34	5861.5	5022.16
P04406	GAPDH	Glyceraldehyde-3-phosphate dehydrogenase	12047.8	11515.2	11568.1	11734.6
P04430	IGKV1-16	Immunoglobulin kappa variable 1-16	6787.04	6295.84	8053.52	8706.16
P04439	HLA-A	HLA class I histocompatibility antigen, A alpha chain	5111.95	5191.2	4747.03	5067.99
P04792	HSPB1	Heat shock protein beta-1	5402.79	5082.33	4428.61	4573.31
P04908;P0C0S8;P20671;Q16777;Q6FI13;Q7L7L0;Q93077;Q96KK5;Q99878;Q9BTM1	H2AC8;H2AC17;H2AC7;H2AC20;H2AC19;H2AW;H2AC6;H2AC12;H2AC14;H2AJ	Histone H2A type 1-B/E;Histone H2A type 1;Histone H2A type 1-D;Histone H2A type 2-C;Histone H2A type 2-A;Histone H2A type 3;Histone H2A type 1-C;Histone H2A type 1-H;Histone H2A type 1-J;Histone H2A.J	20971.2	23458.8	20991.8	19874.5
P05062	ALDOB	Fructose-bisphosphate aldolase B	4365.33	3286.39	9400.62	7362.62
P05067	APP	Amyloid-beta precursor protein	5225.01	5435.29	6270.06	7128.41
P05090	APOD	Apolipoprotein D	118663	124066	101830	109373
P05106	ITGB3	Integrin beta-3	2146.69	2302.8	1993.72	2187.55
P05109	S100A8	Protein S100-A8	3141.5	3055.98	2639.49	3195.88
P05154	SERPINA5	Plasma serine protease inhibitor	8286.99	8463.48	7313.17	7911.94
P05155	SERPING1	Plasma protease C1 inhibitor	181228	186372	168932	157581
P05156	CFI	Complement factor I	25306.2	25641.4	23195.3	23532.8
P05160	F13B	Coagulation factor XIII B chain	6752.67	6366.41	6441.94	6507.84
P05164	MPO	Myeloperoxidase	4167.62	4462.28	3620.43	4129.69
P05387	RPLP2	60S acidic ribosomal protein P2	2872.54	2981.87	3457.68	3540.64
P05452	CLEC3B	Tetranectin	11035.5	11088.7	9564.69	10117.1
P05543	SERPINA7	Thyroxine-binding globulin	17308.7	17167.5	19716.7	19514.3
P05546	SERPIND1	Heparin cofactor 2	138884	149293	136279	125042
P05976	MYL1	Myosin light chain 1/3, skeletal muscle isoform	3189.94	3353.8	3260.97	2887.89
P06276	BCHE	Cholinesterase	6199.05	6537.84	9701.09	9449.69
P06310	IGKV2-30	Immunoglobulin kappa variable 2-30	9825.22	8582.42	9549.49	10033.3
P06312	IGKV4-1	Immunoglobulin kappa variable 4-1	72785.7	65585.2	72169.4	79389.8
P06331	IGHV4-34	Immunoglobulin heavy variable 4-34	33721.1	32319.7	36409.9	37256.9
P06396	GSN	Gelsolin	125871	129653	114237	118490
P06454	PTMA	Prothymosin alpha	15111.7	16103.6	17533.7	14216.9
P06576	ATP5F1B	ATP synthase subunit beta, mitochondrial	3555.78	2496.83	5231.88	3651.59
P06681	C2	Complement C2	26450.5	27374.2	25431.2	22064.5
P06702	S100A9	Protein S100-A9	3635.3	4132.3	3957.56	4258.02
P06703	S100A6	Protein S100-A6	11652.4	14471.4	15502.9	13667.4
P06727	APOA4	Apolipoprotein A-IV	308866	317623	271963	255425
P06732	CKM	Creatine kinase M-type	1675.01	1618.79	1433.09	1475.46
P06732	CKM	Creatine kinase M-type	1675.01	1618.79	1433.09	1475.46
P06733	ENO1	Alpha-enolase	7251.26	7315.3	7106.66	6806.64
P07195	LDHB	L-lactate dehydrogenase B chain	8271.88	8452.24	8762.88	7955.36
P07225	PROS1	Vitamin K-dependent protein S	47311.7	44033.8	45951.8	43502.3
P07237	P4HB	Protein disulfide-isomerase	1544.08	1778.42	1573.25	2312.4
P07339	CTSD	Cathepsin D	6478.69	6966.04	6496.18	6109.11
P07355	ANXA2	Annexin A2	14918	16864.8	15407.1	14377.9
P07357	C8A	Complement component C8 alpha chain	33553.2	33499.5	33241.2	31713.1
P07358	C8B	Complement component C8 beta chain	25931.8	26921.7	26488.6	24009.3
P07359	GP1BA	Platelet glycoprotein Ib alpha chain	4471.57	4217.81	4776.45	4770.2
P07360	C8G	Complement component C8 gamma chain	19327.9	18394.8	17766.7	18273
P07437	TUBB	Tubulin beta chain	9456.64	9390.54	8922.49	8997.61
P07585	DCN	Decorin	11418.2	12767.2	11168.8	10840
P07737	PFN1	Profilin-1	11653	12323.4	12603.6	12785.6
P07996	THBS1	Thrombospondin-1	7135.86	6856.07	7292.8	7206.99
P08069	IGF1R	Insulin-like growth factor 1 receptor	667797	440050	510251	459541
P08123	COL1A2	Collagen alpha-2(I) chain	21348.1	28266.1	29392.7	25793.8
P08133	ANXA6	Annexin A6	2236.08	2402.25	3284.03	1997.7
P08185	SERPINA6	Corticosteroid-binding globulin	53184.2	58439.4	52726.9	49374
P08195	SLC3A2	4F2 cell-surface antigen heavy chain	9032.74	8343.95	10878.2	14566.5
P08238	HSP90AB1	Heat shock protein HSP 90-beta	3465.74	3471.47	3751.67	3438.32
P08311	CTSG	Cathepsin G	1569.28	1526.02	1893.06	1502.48
P08493	MGP	Matrix Gla protein	3354.43	3707.72	3680.81	3161.13
P08514	ITGA2B	Integrin alpha-IIb	3072.19	3271.15	2791.1	3412.97
P08519	LPA	Apolipoprotein(a)	4352.91	5433.72	4765.35	3855.59
P08567	PLEK	Pleckstrin	5306.4	6137.21	5885.14	6433.46
P08571	CD14	Monocyte differentiation antigen CD14	4269.41	4592.6	5288.61	5215.48
P08603	CFH	Complement factor H	171895	179897	154618	140979
P08637	FCGR3A	Low affinity immunoglobulin gamma Fc region receptor III-A	6742.59	5655.18	6741.68	7144.46
P08670	VIM	Vimentin	58910.9	64985.5	57962.4	56313.1
P08697	SERPINF2	Alpha-2-antiplasmin	119207	120089	105273	100760
P08758	ANXA5	Annexin A5	10206.3	11002.4	9204.6	10076.1
P08779	KRT16	Keratin, type I cytoskeletal 16	1075.03	1019.78	958.189	1089.51
P08842	STS	Steryl-sulfatase	1991.29	2278.29	2104.34	3409.35
P09086;P14859;Q9UKI9	POU2F2;POU2F1;POU2F3	POU domain, class 2, transcription factor 2;POU domain, class 2, transcription factor 1;POU domain, class 2, transcription factor 3	77696.5	80513.3	79337.4	89363.2
P09172	DBH	Dopamine beta-hydroxylase	3892.98	3986.48	4030.83	3496.89
P09211	GSTP1	Glutathione S-transferase P	4427.22	4379.98	3928.64	3765.07
P09382	LGALS1	Galectin-1	5017.79	5405.52	5349.55	4837.47
P09871	C1S	Complement C1s subcomponent	81717.8	88050	82248	76281.7
P0C0L4	C4A	Complement C4-A	188012	165807	180583	165248
P0C0L5	C4B_2	Complement C4-B	20817.9	21107.2	21746.8	21711.6
P0CG39	POTEJ	POTE ankyrin domain family member J	3999.55	3776.68	3451.65	3528.98
P0CG47;P0CG48;P62979;P62987	UBB;UBC;RPS27A;UBA52	Polyubiquitin-B;Polyubiquitin-C;Ubiquitin-40S ribosomal protein S27a;Ubiquitin-60S ribosomal protein L40	5417.97	5188.05	5224.17	5275.39
P0DJI8	SAA1	Serum amyloid A-1 protein	10198.2	11578.5	11696	9987.85
P0DJI9	SAA2	Serum amyloid A-2 protein	6651.42	8566.98	7526.37	7190.76
P0DMV8;P0DMV9	HSPA1A;HSPA1B	Heat shock 70 kDa protein 1A;Heat shock 70 kDa protein 1B	2993.83	2724.7	2528.38	2482.4
P0DOY2	IGLC2	Immunoglobulin lambda constant 2	943385	1.07056e+06	1.15775e+06	1.20169e+06
P0DP01	IGHV1-8	Immunoglobulin heavy variable 1-8	3638.58	3514.23	3804.52	4295.43
P0DP23;P0DP24;P0DP25	CALM1;CALM2;CALM3	Calmodulin-1;Calmodulin-2;Calmodulin-3	18841.3	21273.6	20183.9	19661.5
P0DTE1	IGHV3-38-3	Probable non-functional immunoglobulin heavy variable 3-38-3	4049.37	3174.2	3596.23	3513.86
P10124	SRGN	Serglycin	3491.3	3681.29	2785.05	3176.17
P10412	H1-4	Histone H1.4	28288.6	36227.4	30446.3	28213.6
P10599	TXN	Thioredoxin	6095.05	5775.01	7172.16	6298.8
P10643	C7	Complement component C7	39457.5	37604.7	37293.3	33541
P10909	CLU	Clusterin	449305	441886	404024	393924
P11021	HSPA5	Endoplasmic reticulum chaperone BiP	4281.31	4410.5	4031.2	3949.89
P11142	HSPA8	Heat shock cognate 71 kDa protein	6519.42	6489.18	6504.35	6602.85
P11226	MBL2	Mannose-binding protein C	7436	7679.6	7576.2	7184.68
P11532	DMD	Dystrophin	6777.71	5366.56	5614.39	5808.8
P11586	MTHFD1	C-1-tetrahydrofolate synthase, cytoplasmic	9445.51	9411.51	9055.6	9556.54
P11597	CETP	Cholesteryl ester transfer protein	7103.99	6618.15	6192.26	7123.73
P11717	IGF2R	Cation-independent mannose-6-phosphate receptor	9823.94	9087.14	13636.5	9574.37
P12109	COL6A1	Collagen alpha-1(VI) chain	40725	43994.8	39064.8	36521.8
P12110	COL6A2	Collagen alpha-2(VI) chain	43027.2	46165.5	40887.9	38708.5
P12111	COL6A3	Collagen alpha-3(VI) chain	57175.2	59761.8	55827.2	53376.5
P12259	F5	Coagulation factor V	8438.61	8621.8	8124.24	8179.75
P12814	ACTN1	Alpha-actinin-1	5450.76	5460.8	5577.06	5594.5
P12955	PEPD	Xaa-Pro dipeptidase	2461.4	2397.68	2173.96	2498.51
P13639	EEF2	Elongation factor 2	NA	2612.39	5992.81	5073.05
P13645	KRT10	Keratin, type I cytoskeletal 10	6939.6	9271.81	7732.84	8320.59
P13647	KRT5	Keratin, type II cytoskeletal 5	4438.94	4744.75	4111.36	6130.7
P13671	C6	Complement component C6	25631	26651.5	24460.9	23042.4
P13796	LCP1	Plastin-2	4346.02	4391.07	4580.64	4663.24
P14151	SELL	L-selectin	7790.68	7911.34	7118.84	6963.33
P14210	HGF	Hepatocyte growth factor	7131.53	7451.86	7316.23	6636.39
P14618	PKM	Pyruvate kinase PKM	13414.4	14203	13347.8	13574.7
P14625	HSP90B1	Endoplasmin	3632.91	3339.6	3363.76	3064.44
P14770	GP9	Platelet glycoprotein IX	2440.94	2365.3	2006.01	1983.54
P14923	JUP	Junction plakoglobin	1263.23	2900.15	1931.59	1424.02
P15104	GLUL	Glutamine synthetase	986.064	1707.74	1642.35	1631.71
P15169	CPN1	Carboxypeptidase N catalytic chain	14290.9	15365	13662.4	12605.6
P15814	IGLL1	Immunoglobulin lambda-like polypeptide 1	6389.93	5980.09	6737.34	7260
P15924	DSP	Desmoplakin	3766.34	3455.03	2979.13	3959.23
P16070	CD44	CD44 antigen	3511.85	3745.13	3168.81	3397.43
P16401	H1-5	Histone H1.5	6335.03	7266.38	7129.65	6719.8
P16402	H1-3	Histone H1.3	2579.1	2538.91	3341.84	2605.15
P16403	H1-2	Histone H1.2	37475.3	44610.1	42210.4	38196.3
P16930	FAH	Fumarylacetoacetase	10576	8606.58	11721.7	9819.12
P17405	SMPD1	Sphingomyelin phosphodiesterase	8968.26	10527.1	14664.8	15760.9
P18085;P61204;P84077;P84085	ARF4;ARF3;ARF1;ARF5	ADP-ribosylation factor 4;ADP-ribosylation factor 3;ADP-ribosylation factor 1;ADP-ribosylation factor 5	5436.18	5323.47	5571.52	4757.06
P18206	VCL	Vinculin	3391.92	3206.6	3545.28	3104.8
P18428	LBP	Lipopolysaccharide-binding protein	14498.1	14726.9	13744	13786.3
P18669;Q8N0Y7	PGAM1;PGAM4	Phosphoglycerate mutase 1;Probable phosphoglycerate mutase 4	2803.86	2624.43	2238.92	2286.22
P19013	KRT4	Keratin, type II cytoskeletal 4	4995.69	4678.47	4757.23	3548.24
P19320	VCAM1	Vascular cell adhesion protein 1	3477.85	3049.74	3387.71	2965.47
P19652	ORM2	Alpha-1-acid glycoprotein 2	91312.7	95143.4	84201.4	86592.3
P19823	ITIH2	Inter-alpha-trypsin inhibitor heavy chain H2	193505	199672	196560	194504
P19827	ITIH1	Inter-alpha-trypsin inhibitor heavy chain H1	240303	246030	225746	227265
P19971	TYMP	Thymidine phosphorylase	2113.42	1920.23	2159.35	1969.37
P20742	PZP	Pregnancy zone protein	11129.2	11437.6	11718.6	10504.9
P20774	OGN	Mimecan	21132	23239.4	20164.5	19938.4
P20851	C4BPB	C4b-binding protein beta chain	14121	13367	13843.1	12684
P20853	CYP2A7	Cytochrome P450 2A7	9407.85	7560.3	10425.2	8185.22
P21333	FLNA	Filamin-A	12506.6	12264.5	12666.4	14156.1
P21810	BGN	Biglycan	20540.2	22067.1	18030.8	18915.4
P21926	CD9	CD9 antigen	3563.1	3622.74	3099.65	3492.08
P22105	TNXB	Tenascin-X	3989.25	4363.47	4583.6	4010.6
P22352	GPX3	Glutathione peroxidase 3	27275.8	27964.6	25582.8	25549.3
P22528	SPRR1B	Cornifin-B	1138.01	1370.77	1350.13	1295.84
P22792	CPN2	Carboxypeptidase N subunit 2	52655.6	54770.9	51140.4	50705.3
P22891	PROZ	Vitamin K-dependent protein Z	5550.07	5646.43	5674.67	5975.08
P23083	IGHV1-2	Immunoglobulin heavy variable 1-2	26875.2	25241.3	23387.6	26867.8
P23142	FBLN1	Fibulin-1	13703.2	13938.5	13425.4	13072.5
P23284	PPIB	Peptidyl-prolyl cis-trans isomerase B	4890.24	4927.36	4920.51	4476.05
P23378	GLDC	Glycine dehydrogenase (decarboxylating), mitochondrial	2111.93	2728.9	2743.57	3298
P23528	CFL1	Cofilin-1	22657.7	24491	28288.7	25378.9
P24557	TBXAS1	Thromboxane-A synthase	193267	210662	176204	178187
P24592	IGFBP6	Insulin-like growth factor-binding protein 6	2727.73	2828.02	2408.62	2348.89
P24821	TNC	Tenascin	5463.43	5365.97	5646.59	5577.66
P24941	CDK2	Cyclin-dependent kinase 2	3020.03	3794.53	3389.41	3718.62
P25311	AZGP1	Zinc-alpha-2-glycoprotein	59150.5	57693.6	53966.4	55082.5
P25705	ATP5F1A	ATP synthase subunit alpha, mitochondrial	8099.45	8570.84	9046.25	9618.17
P26038	MSN	Moesin	3533.67	3424.78	3600.03	3366.12
P26358	DNMT1	DNA (cytosine-5)-methyltransferase 1	5947.67	5719.81	5906.06	4525.11
P26447	S100A4	Protein S100-A4	9810.61	10118	9477.77	9270.55
P26641	EEF1G	Elongation factor 1-gamma	11014.1	9011.79	10483.1	10943.9
P26927	MST1	Hepatocyte growth factor-like protein	1385.77	1703.22	1951.8	1361.37
P27105	STOM	Stomatin	3130.92	2706.33	2876.66	3239.25
P27169	PON1	Serum paraoxonase/arylesterase 1	175891	183050	155012	164292
P27797	CALR	Calreticulin	3991.05	3014.6	2869.5	3218.66
P27918	CFP	Properdin	8872.69	8503.96	8612.37	8375.81
P29508	SERPINB3	Serpin B3	12836	18620.3	15059.5	17786.3
P29622	SERPINA4	Kallistatin	16021.4	15206.9	13150.4	13224.6
P30044	PRDX5	Peroxiredoxin-5, mitochondrial	2442.63	2772.18	2306.21	2736.03
P30086	PEBP1	Phosphatidylethanolamine-binding protein 1	3033.12	3502.87	4129.32	3650.82
P30101	PDIA3	Protein disulfide-isomerase A3	3766.88	3233.88	3129.9	2632.32
P31151	S100A7	Protein S100-A7	1650.87	1746.11	1786.44	1895.36
P31947	SFN	14-3-3 protein sigma	4310.2	3318.01	2948.01	3767.56
P31949	S100A11	Protein S100-A11	4427.29	3789.75	3755.87	3715.83
P32119	PRDX2	Peroxiredoxin-2	7459.74	6948.04	7480.06	6950.26
P33151	CDH5	Cadherin-5	5196.27	5252.53	5468.8	5541.75
P33764	S100A3	Protein S100-A3	3079.43	3182.08	3612.97	3630.17
P33981	TTK	Dual specificity protein kinase TTK	1310.62	1390.66	1410.99	1627.63
P33991	MCM4	DNA replication licensing factor MCM4	4972.66	4167.67	5868.4	6568.35
P35527	KRT9	Keratin, type I cytoskeletal 9	4438.79	5491.96	7480.51	5928.3
P35542	SAA4	Serum amyloid A-4 protein	68015.2	68405.2	61712.6	56264.6
P35579	MYH9	Myosin-9	3994.35	3864.84	3805.51	3699.49
P35611	ADD1	Alpha-adducin	2958.96	2866.75	2877.29	2733.71
P35858	IGFALS	Insulin-like growth factor-binding protein complex acid labile subunit	28652	29590.2	27452.5	26528.1
P35908	KRT2	Keratin, type II cytoskeletal 2 epidermal	3908.02	4569.56	4800.81	4970.41
P36888	FLT3	Receptor-type tyrosine-protein kinase FLT3	11460.9	10861.2	11163.5	8166.57
P36955	SERPINF1	Pigment epithelium-derived factor	50279.8	51623.2	51292.4	52705.5
P36980	CFHR2	Complement factor H-related protein 2	4931.56	5182.47	4800.86	4965.76
P37802	TAGLN2	Transgelin-2	6034.5	6466.41	6481.61	6081.31
P40121	CAPG	Macrophage-capping protein	4708.38	5226.6	5558.17	5198.14
P40939	HADHA	Trifunctional enzyme subunit alpha, mitochondrial	15162.4	14625.8	13509.8	13998
P40967	PMEL	Melanocyte protein PMEL	1768.16	2816.65	1682.73	4126.18
P41222	PTGDS	Prostaglandin-H2 D-isomerase	3417.25	3400.97	3432.91	3626.53
P42768	WAS	Actin nucleation-promoting factor WAS	4111.84	5139.88	4717.32	3698.34
P43251	BTD	Biotinidase	8294.9	8638.51	9307.29	9289.64
P43490	NAMPT	Nicotinamide phosphoribosyltransferase	9554.91	10639.1	10357.2	10058.2
P43652	AFM	Afamin	113450	102067	102581	98350.2
P47895	ALDH1A3	Aldehyde dehydrogenase family 1 member A3	3797.01	4123.49	4269.08	3391.41
P47929	LGALS7B	Galectin-7	1943.07	6921.28	3929.99	7228.93
P48668	KRT6C	Keratin, type II cytoskeletal 6C	6441.96	6891.7	8033.59	7160.25
P48736	PIK3CG	Phosphatidylinositol 4,5-bisphosphate 3-kinase catalytic subunit gamma isoform	4600.83	5797.16	6331.39	5698.2
P48740	MASP1	Mannan-binding lectin serine protease 1	9229.17	8485.03	7831.8	7867.09
P49747	COMP	Cartilage oligomeric matrix protein	5566.15	5629.32	5298.03	5030.91
P49790	NUP153	Nuclear pore complex protein Nup153	6747.8	6697.05	4062.27	9776.6
P49908	SELENOP	Selenoprotein P	17409.8	19452.2	17665.9	19736.3
P50453	SERPINB9	Serpin B9	72786	50293.5	65143.6	68258.7
P50914	RPL14	60S ribosomal protein L14	3850.47	3390	3314.07	3511
P50991	CCT4	T-complex protein 1 subunit delta	2456.4	2793.81	2694.24	2502.13
P51512	MMP16	Matrix metalloproteinase-16	18951.7	16534	18974.2	21222.6
P51570	GALK1	Galactokinase	31005.8	23984.8	24350.6	26798.2
P51589	CYP2J2	Cytochrome P450 2J2	4084.48	3748.13	3660.47	3805.14
P51884	LUM	Lumican	98758.5	109039	95314.4	91438.9
P51888	PRELP	Prolargin	27570.7	29891.6	25913.5	25840.3
P52789	HK2	Hexokinase-2	7500.2	8480.61	6435.77	6266.29
P52848	NDST1	Bifunctional heparan sulfate N-deacetylase/N-sulfotransferase 1	2528.31	4906.29	11568.3	7899.1
P54792	DVL1P1	Putative segment polarity protein dishevelled homolog DVL1P1	3606.94	3505.23	2953.8	3693.09
P55056	APOC4	Apolipoprotein C-IV	6750.84	7245.08	6067.23	5466.39
P55058	PLTP	Phospholipid transfer protein	6097.11	5933.51	5675.32	5808.33
P55290	CDH13	Cadherin-13	2771.42	3074.58	2598.79	2430.85
P58004	SESN2	Sestrin-2	6642.95	5901.34	5590.99	7480.37
P58107	EPPK1	Epiplakin	2019.7	1709.67	1417.8	1592.92
P58546	MTPN	Myotrophin	1514.06	1688.17	2129.37	2068.57
P59665;P59666	DEFA1B;DEFA3	Neutrophil defensin 1;Neutrophil defensin 3	3201.4	5157.63	4328.37	4611.57
P59998	ARPC4	Actin-related protein 2/3 complex subunit 4	3888.72	3824.31	4311.58	4071.96
P60174	TPI1	Triosephosphate isomerase	3042.13	3163.29	3347.64	3434.29
P60660	MYL6	Myosin light polypeptide 6	6045.45	6881.74	5790.09	6134.46
P60709	ACTB	Actin, cytoplasmic 1	101496	105317	100524	96407.2
P61224	RAP1B	Ras-related protein Rap-1b	9145.65	9472.46	8367.06	8371.53
P61626	LYZ	Lysozyme C	4977.83	4845.76	4942.27	5158.76
P61769	B2M	Beta-2-microglobulin	6360.95	7704.65	6611.66	7345.39
P62258	YWHAE	14-3-3 protein epsilon	NA	2079.68	2303.61	3077.31
P62328	TMSB4X	Thymosin beta-4	36193.2	42645.6	44612.5	39088.4
P62736;P63267	ACTA2;ACTG2	Actin, aortic smooth muscle;Actin, gamma-enteric smooth muscle	12888.8	10925.1	10532.9	12972.6
P62805	H4-16	Histone H4	28882.4	28361.6	26758	26411.4
P62937	PPIA	Peptidyl-prolyl cis-trans isomerase A	8503.59	8785.54	8336.46	8379.12
P63104	YWHAZ	14-3-3 protein zeta/delta	5828.82	6313.88	6534.57	6413.15
P63241;Q6IS14;Q9GZV4	EIF5A;EIF5AL1;EIF5A2	Eukaryotic translation initiation factor 5A-1;Eukaryotic translation initiation factor 5A-1-like;Eukaryotic translation initiation factor 5A-2	1022.41	1192.15	1205.82	1183.67
P63261	ACTG1	Actin, cytoplasmic 2	6712.32	6878.24	6161.42	6737.45
P63313	TMSB10	Thymosin beta-10	4106.82	4752.24	4613.19	4020.92
P67936	TPM4	Tropomyosin alpha-4 chain	15938.9	16189.6	15520.5	15719.4
P68104;Q5VTE0	EEF1A1;EEF1A1P5	Elongation factor 1-alpha 1;Putative elongation factor 1-alpha-like 3	4908.98	4977.63	4766.8	4385.29
P68363	TUBA1B	Tubulin alpha-1B chain	8930.79	8664.8	8549.62	8167.48
P68366	TUBA4A	Tubulin alpha-4A chain	4636.84	4689.6	4510.14	4437.36
P68871	HBB	Hemoglobin subunit beta	626445	646777	660578	603297
P69891;P69892	HBG1;HBG2	Hemoglobin subunit gamma-1;Hemoglobin subunit gamma-2	3209	3342.22	2914.08	2148.21
P69905	HBA2	Hemoglobin subunit alpha	392660	420569	441030	395642
P78344	EIF4G2	Eukaryotic translation initiation factor 4 gamma 2	7053.89	6952.3	7175.67	6010.05
P78527	PRKDC	DNA-dependent protein kinase catalytic subunit	4861.33	5495.08	5091.63	5094.02
P78563	ADARB1	Double-stranded RNA-specific editase 1	43468.2	49073.8	50282.6	43776
P80108	GPLD1	Phosphatidylinositol-glycan-specific phospholipase D	14655.1	14684.1	13064.3	13691.4
P80748	IGLV3-21	Immunoglobulin lambda variable 3-21	42511.7	37990.9	50897.2	49002.9
P81605	DCD	Dermcidin	3786.84	4715.94	4677.09	4579.76
P84243	H3-3B	Histone H3.3	19209.3	20712.2	17722.6	18087.6
P86452	ZBED6	Zinc finger BED domain-containing protein 6	4537.37	5918.36	5510.29	6003.78
P98088	MUC5AC	Mucin-5AC	3014.58	2824.29	2598.8	2116.38
Q00610	CLTC	Clathrin heavy chain 1	1728.87	1863.9	1586.69	1486.25
Q00653	NFKB2	Nuclear factor NF-kappa-B p100 subunit	11887.5	11889.7	14423.6	12111.9
Q01469	FABP5	Fatty acid-binding protein 5	4519.84	4767.24	5129.67	4357.7
Q01484	ANK2	Ankyrin-2	11256.8	12272.6	8002.74	9696.95
Q01518	CAP1	Adenylyl cyclase-associated protein 1	4509.94	4492.4	4788.83	4564.12
Q01892	SPIB	Transcription factor Spi-B	1761.64	1680.31	1825.84	2241.27
Q02413	DSG1	Desmoglein-1	2837.27	4302.58	3088.69	5500.25
Q02505;Q9H195	MUC3A;MUC3B	Mucin-3A;Mucin-3B (Fragment)	3559.68	3909.39	3775.69	3383.86
Q02809	PLOD1	Procollagen-lysine,2-oxoglutarate 5-dioxygenase 1	11438.4	11021.3	13097	10540.6
Q03591	CFHR1	Complement factor H-related protein 1	66175.2	68124	68294.5	68973.4
Q03701	CEBPZ	CCAAT/enhancer-binding protein zeta	3189.62	2475.27	3837.73	3220.53
Q04637	EIF4G1	Eukaryotic translation initiation factor 4 gamma 1	14262.5	12427.3	9777.91	12098.5
Q04695	KRT17	Keratin, type I cytoskeletal 17	9454.28	9817.89	13412	15917.1
Q04756	HGFAC	Hepatocyte growth factor activator	4125.65	3848.03	3467.75	3694.32
Q04917	YWHAH	14-3-3 protein eta	7941.25	8042.22	8775.99	7446.4
Q05513	PRKCZ	Protein kinase C zeta type	11656.8	11220.6	13896.8	11079.1
Q05707	COL14A1	Collagen alpha-1(XIV) chain	11667.5	12386.1	12035.7	11714.3
Q06033	ITIH3	Inter-alpha-trypsin inhibitor heavy chain H3	29198.3	30284.2	30424.2	28810.3
Q06828	FMOD	Fibromodulin	5482.41	6064.07	6013.82	4941.11
Q06830	PRDX1	Peroxiredoxin-1	6723.38	7263.16	7436.13	7250.19
Q07837	SLC3A1	Neutral and basic amino acid transport protein rBAT	2646.23	1404.05	1557.93	1733.67
Q08379	GOLGA2	Golgin subfamily A member 2	24242.1	27761.1	23008.6	20786.3
Q08380	LGALS3BP	Galectin-3-binding protein	6851.92	7308.88	8756.32	8055.55
Q09666	AHNAK	Neuroblast differentiation-associated protein AHNAK	12027	12617	12397.8	11941.9
Q12800	TFCP2	Alpha-globin transcription factor CP2	4054.85	5265.42	4131.01	5871.89
Q12805	EFEMP1	EGF-containing fibulin-like extracellular matrix protein 1	1837.25	1539.12	1664.41	1600.94
Q12968	NFATC3	Nuclear factor of activated T-cells, cytoplasmic 3	9291.39	6409.22	14572.5	7344.38
Q13023	AKAP6	A-kinase anchor protein 6	11196	11617.1	11051.6	9790.58
Q13201	MMRN1	Multimerin-1	7056.42	5949.71	5575.62	4802.14
Q13228	SELENBP1	Methanethiol oxidase	3338.77	3302.71	3541.58	3405.31
Q13310	PABPC4	Polyadenylate-binding protein 4	3909.24	2869.26	3849.08	3573.15
Q13315	ATM	Serine-protein kinase ATM	5572.04	7199.86	6791.03	5670.74
Q13418	ILK	Integrin-linked protein kinase	1671.91	1916.82	1750.59	2066.07
Q13421	MSLN	Mesothelin	17910.4	19328.4	18152.3	19319.7
Q13433	SLC39A6	Zinc transporter ZIP6	39897.8	32600.5	40829.3	36881.2
Q13438	OS9	Protein OS-9	1683.55	1608.06	1608.66	1612.08
Q13608	PEX6	Peroxisome assembly factor 2	5992.22	6231.71	6515.78	7141.37
Q13635	PTCH1	Protein patched homolog 1	2387.17	2663.21	3008.73	3005.53
Q13642	FHL1	Four and a half LIM domains protein 1	2735.09	2385.38	2903.75	3046.03
Q13790	APOF	Apolipoprotein F	16010.5	16556.7	15149.4	16417.8
Q13796	SHROOM2	Protein Shroom2	62948.1	62748.9	63402.8	64154.9
Q13835	PKP1	Plakophilin-1	3225.92	2270.89	2460.91	2501.08
Q14134	TRIM29	Tripartite motif-containing protein 29	1537.54	NA	2543.75	1450.58
Q14195	DPYSL3	Dihydropyrimidinase-related protein 3	4545.29	4497.61	3860.28	4358.87
Q14520	HABP2	Hyaluronan-binding protein 2	8744.73	9332.73	9071.45	7914.58
Q14624	ITIH4	Inter-alpha-trypsin inhibitor heavy chain H4	155036	154539	164843	171216
Q14696	MESD	LRP chaperone MESD	4766.78	4281.39	11342.2	6334.81
Q147U1	ZNF846	Zinc finger protein 846	5957.6	3678.9	4565.9	5048.25
Q14980	NUMA1	Nuclear mitotic apparatus protein 1	16496.1	18074	13423.4	16103.6
Q14CN2	CLCA4	Calcium-activated chloride channel regulator 4	2010.46	2339.82	2195.13	2316.32
Q15052	ARHGEF6	Rho guanine nucleotide exchange factor 6	6481.55	9288.53	8276.45	16063.1
Q15063	POSTN	Periostin	14973.5	17650.5	15132.8	14739
Q15155	NOMO1	Nodal modulator 1	4634.77	5471.87	3414.61	3642.6
Q15166	PON3	Serum paraoxonase/lactonase 3	4177.38	3937.95	3825.68	3614.64
Q15404	RSU1	Ras suppressor protein 1	3944.79	4158.77	4031.94	4143.46
Q15582	TGFBI	Transforming growth factor-beta-induced protein ig-h3	11584.6	11563.8	10892.4	10423.4
Q15813	TBCE	Tubulin-specific chaperone E	4841.4	5063.14	5691.51	7408.27
Q15942	ZYX	Zyxin	3231.66	3239.77	3313.4	3240.24
Q16181;Q6ZU15	SEPTIN7;SEPTIN14	Septin-7;Septin-14	1385.9	1413.71	1482.24	1346.94
Q16513	PKN2	Serine/threonine-protein kinase N2	10963.9	10589.7	12208.9	10984.5
Q16610	ECM1	Extracellular matrix protein 1	36285.4	37156.3	34950.4	36243
Q16851	UGP2	UTP--glucose-1-phosphate uridylyltransferase	16914	14825.4	12953.2	14578.8
Q16853	AOC3	Membrane primary amine oxidase	1954.08	1449.55	1676.27	1607.76
Q2TBF2	WSCD2	WSC domain-containing protein 2	2825.73	2833.65	3113.4	3595.75
Q2YD98	UVSSA	UV-stimulated scaffold protein A	113329	87709.5	59668	71622.2
Q30154	HLA-DRB5	HLA class II histocompatibility antigen, DR beta 5 chain	7010.6	7322.35	6192.44	6631.49
Q32M92	C15orf32	Uncharacterized protein C15orf32	5669.66	6250.54	5805.74	5628.25
Q4G0P3	HYDIN	Hydrocephalus-inducing protein homolog	12695.3	15348	16739.9	16679.4
Q4KMZ1	IQCC	IQ domain-containing protein C	2273.54	2658.5	2873.61	2142.02
Q58EX2	SDK2	Protein sidekick-2	2564.73	2540.83	2649.3	2716.15
Q5D862	FLG2	Filaggrin-2	1580.69	1617.76	1152.55	1684.6
Q5HYK7	SH3D19	SH3 domain-containing protein 19	9768.88	12025.1	10976.1	15076.5
Q5JRX3	PITRM1	Presequence protease, mitochondrial	1158.36	1276.96	1126.39	1249.57
Q5T197	DCST1	E3 ubiquitin-protein ligase DCST1	13279.8	11289.3	10738.5	11638.4
Q5T3F8	TMEM63B	CSC1-like protein 2	2686.53	2664.73	3357.03	2907.91
Q5T4S7	UBR4	E3 ubiquitin-protein ligase UBR4	29374.6	27990.6	27936.1	27244
Q5T749	KPRP	Keratinocyte proline-rich protein	2301.45	2415.21	2223.24	2807.53
Q5TA45	INTS11	Integrator complex subunit 11	4109.67	3334.68	3716.47	3158.54
Q5TCS8	AK9	Adenylate kinase 9	6562.08	6905.55	6540.33	5501.93
Q5TCX8	MAP3K21	Mitogen-activated protein kinase kinase kinase 21	25154.2	22550.3	41477.5	41068.7
Q5TZ20	OR2G6	Olfactory receptor 2G6	16514.1	15949.1	15483	17446.7
Q5VST9	OBSCN	Obscurin	7103.49	6303.09	6218.59	6589.11
Q5VU43	PDE4DIP	Myomegalin	3756.09	3611.1	3588.33	3398.5
Q5VV42	CDKAL1	Threonylcarbamoyladenosine tRNA methylthiotransferase	10762.4	9874.49	9731.93	10188.6
Q5VVJ2	MYSM1	Deubiquitinase MYSM1	1342.61	1465.66	1457.9	1767.16
Q5VX52	SPATA1	Spermatogenesis-associated protein 1	84635.6	58515.7	78947.6	79222.2
Q5XKE5	KRT79	Keratin, type II cytoskeletal 79	1610.09	2054.33	2700.59	2994.35
Q63HN8	RNF213	E3 ubiquitin-protein ligase RNF213	5882.16	7333.53	7251.67	7985.66
Q68DC2	ANKS6	Ankyrin repeat and SAM domain-containing protein 6	22582.5	19203	17765.8	15729.1
Q68DL7	C18orf63	Uncharacterized protein C18orf63	14672	15295.5	15765.8	18313.1
Q6EMK4	VASN	Vasorin	4513.49	5420.65	4534.81	3903.84
Q6IS24	GALNT17	Polypeptide N-acetylgalactosaminyltransferase 17	6319.72	6550.12	6630.88	5334.69
Q6KC79	NIPBL	Nipped-B-like protein	1487.96	1439.03	1376.26	1413.64
Q6P0Q8	MAST2	Microtubule-associated serine/threonine-protein kinase 2	4150.51	5109.23	5976.68	4830.38
Q6PEY2	TUBA3E	Tubulin alpha-3E chain	5037.14	4870.47	6941.92	6023.33
Q6PIF6	MYO7B	Unconventional myosin-VIIb	6584.81	5688.29	4736.35	5803.29
Q6SJ93	FAM111B	Serine protease FAM111B	2335.16	2148.89	2294.04	2376.18
Q6TFL3	CCDC171	Coiled-coil domain-containing protein 171	2385.97	2420.9	3317.78	3216.61
Q6UX71	PLXDC2	Plexin domain-containing protein 2	2144.71	2211.61	1920.3	2190.47
Q6UXB8	PI16	Peptidase inhibitor 16	4126.01	3916.11	4010.15	4512.68
Q6UXG2	ELAPOR1	Endosome/lysosome-associated apoptosis and autophagy regulator 1	2305.75	2473.27	2360.39	2708.09
Q6VMQ6	ATF7IP	Activating transcription factor 7-interacting protein 1	11121.2	8975.77	9998.27	8679.14
Q6XUX3	DSTYK	Dual serine/threonine and tyrosine protein kinase	4174.38	5007.49	5807.53	5285.82
Q6ZN30	BNC2	Zinc finger protein basonuclin-2	19641.9	25063.6	23244.7	21779.5
Q6ZNG9	KRBA2	KRAB-A domain-containing protein 2	8685.75	8154.74	6480.01	5083.78
Q6ZPD9	DPY19L3	Probable C-mannosyltransferase DPY19L3	10382.2	9270.08	11588.1	11185.2
Q6ZS30	NBEAL1	Neurobeachin-like protein 1	1487.6	1488.6	1777.26	1806.23
Q6ZS86	GK5	Putative glycerol kinase 5	1468.13	2731.26	1566.78	1495.89
Q6ZVZ8	ASB18	Ankyrin repeat and SOCS box protein 18	5851.86	5977.46	7247.28	6844.88
Q6ZWH5	NEK10	Serine/threonine-protein kinase Nek10	2295.35	1922.49	1692.22	2793.61
Q76I76	SSH2	Protein phosphatase Slingshot homolog 2	43000.1	42984.8	42953.5	44880.5
Q7L014	DDX46	Probable ATP-dependent RNA helicase DDX46	36591.4	38478.1	33547.8	32364.6
Q7L1S5	CHST9	Carbohydrate sulfotransferase 9	5417.84	8828.1	5816.68	8913.12
Q7Z2Y5	NRK	Nik-related protein kinase	5269.75	5183.38	5495.06	4955.48
Q7Z2Z1	TICRR	Treslin	48052	35557.7	51091.7	49456.6
Q7Z333	SETX	Probable helicase senataxin	7882.61	7230.46	7747.81	7707.46
Q7Z3U7	MON2	Protein MON2 homolog	3795.01	3442.67	4465.23	2796.74
Q7Z7G0	ABI3BP	Target of Nesh-SH3	2456.72	2773.08	2788.2	2667.97
Q86SQ7	SDCCAG8	Serologically defined colon cancer antigen 8	95451.8	108789	99475.5	91237.4
Q86TP1	PRUNE1	Exopolyphosphatase PRUNE1	5087.36	5111.66	6816.3	6699.28
Q86UK0	ABCA12	Glucosylceramide transporter ABCA12	5492.19	6153.61	6516.93	7082.03
Q86UX7	FERMT3	Fermitin family homolog 3	4239.59	4479.24	3004.05	4320.67
Q86VS3	IQCH	IQ domain-containing protein H	2363.67	2756.46	1787.58	4341.23
Q86W50	METTL16	RNA N6-adenosine-methyltransferase METTL16	9361.16	7802.27	15434.3	7774.59
Q86W92	PPFIBP1	Liprin-beta-1	6030.78	6628.66	4567.42	5073.4
Q86WI1	PKHD1L1	Fibrocystin-L	2909.04	2494.44	2385.62	2837.51
Q86X02	CDR2L	Cerebellar degeneration-related protein 2-like	4743.49	5992.87	6791.57	5849.45
Q8IV35	WDR49	WD repeat-containing protein 49	1648.86	1653.15	1634.7	1559.63
Q8IW19	APLF	Aprataxin and PNK-like factor	4437.08	4443.22	3933.25	5281.72
Q8IWS0	PHF6	PHD finger protein 6	3045.88	4017.19	2867.67	3852.3
Q8IWZ6	BBS7	Bardet-Biedl syndrome 7 protein	10652.2	13544.6	10354.7	13026.5
Q8IYJ1	CPNE9	Copine-9	12532.4	12263.7	11634.4	13484.8
Q8IZC6	COL27A1	Collagen alpha-1(XXVII) chain	2210.48	2158.95	2295.17	2234.04
Q8N0X7	SPART	Spartin	24711.9	15382.4	28533.2	19427.5
Q8N145	LGI3	Leucine-rich repeat LGI family member 3	1673.58	1793.07	2069	1822.44
Q8N2H3	PYROXD2	Pyridine nucleotide-disulfide oxidoreductase domain-containing protein 2	6765.74	6426.2	6670.35	6288.25
Q8N4B4	FBXO39	F-box only protein 39	1390.31	1527.05	2260.48	1373.02
Q8N573	OXR1	Oxidation resistance protein 1	5440.5	6151.38	6099.27	6346.26
Q8N653	LZTR1	Leucine-zipper-like transcriptional regulator 1	7677.72	8940.43	7581.62	8086.24
Q8N9V7	TOPAZ1	Protein TOPAZ1	13852.7	16781.3	17717.6	15199.8
Q8NEA9	GMCL2	Germ cell-less protein-like 2	2179.85	1597.94	2166.6	2467.51
Q8NEB9	PIK3C3	Phosphatidylinositol 3-kinase catalytic subunit type 3	2153.46	1983.15	2176.14	1853.24
Q8NEE6	FBXL13	Dynein regulatory complex subunit 6	11612.2	10462.8	10411.8	10848.2
Q8NEG4	FAM83F	Protein FAM83F	6767.65	8636.73	8679.91	7209.87
Q8NGX6	OR10R2	Olfactory receptor 10R2	2309.73	3322.33	2572.71	2900.21
Q8NI38	NFKBID	NF-kappa-B inhibitor delta	1488.73	2236.24	2658.51	3267.32
Q8TCS8	PNPT1	Polyribonucleotide nucleotidyltransferase 1, mitochondrial	1800.5	1535.05	2015.87	2364.18
Q8TCX1	DYNC2LI1	Cytoplasmic dynein 2 light intermediate chain 1	16770	23479.1	17149	19674.6
Q8TE96	DQX1	ATP-dependent RNA helicase DQX1	15199.7	13055	12190.1	22373.3
Q8TF05	PPP4R1	Serine/threonine-protein phosphatase 4 regulatory subunit 1	74615.2	38214.1	56090.5	68805
Q8WTQ7	GRK7	Rhodopsin kinase GRK7	11182.2	11236.7	13572.9	11879.4
Q8WVV4	POF1B	Protein POF1B	3167.33	2361.31	3831.07	5487.11
Q8WXH0	SYNE2	Nesprin-2	3076.18	2680.17	3486.62	4747.39
Q8WZ42	TTN	Titin	5231.42	5836.68	5868.58	5663.68
Q8WZA2	RAPGEF4	Rap guanine nucleotide exchange factor 4	24919.2	21794.6	27169.3	27378.8
Q92496	CFHR4	Complement factor H-related protein 4	5798.03	5743.72	7925.72	6088.34
Q92558	WASF1	Actin-binding protein WASF1	3973.73	4459.23	4758.67	4511.99
Q92615	LARP4B	La-related protein 4B	1219.41	1083.06	955.749	943.44
Q92621	NUP205	Nuclear pore complex protein Nup205	20732.3	22215.1	38485.1	35088.7
Q92817	EVPL	Envoplakin	7504.94	6012.9	7118.06	7241.03
Q92878	RAD50	DNA repair protein RAD50	2371.11	3040.26	2612.88	2668.12
Q92887	ABCC2	ATP-binding cassette sub-family C member 2	3453.27	4815.67	3007.76	4265.6
Q92945;Q96AE4	KHSRP;FUBP1	Far upstream element-binding protein 2;Far upstream element-binding protein 1	1907.33	2457.67	3083.09	3101.27
Q92954	PRG4	Proteoglycan 4	6239.84	7495.72	6840.51	6599.48
Q92979	EMG1	Ribosomal RNA small subunit methyltransferase NEP1	4732.78	3725.8	5244.03	4609.67
Q969U6	FBXW5	F-box/WD repeat-containing protein 5	23525.6	23067.1	20672.2	16354.1
Q96A35	MRPL24	39S ribosomal protein L24, mitochondrial	4244.28	4065.36	3168.86	3798.23
Q96AA3	RFT1	Protein RFT1 homolog	8769.7	8633.25	7438.94	8044.15
Q96AY4	TTC28	Tetratricopeptide repeat protein 28	1124.69	1266.27	1242.87	1352.36
Q96CW1	AP2M1	AP-2 complex subunit mu	12177.5	5599.8	6269.35	7192.23
Q96DU3	SLAMF6	SLAM family member 6	1063.41	1065.03	1251.5	786.502
Q96EE4	CCDC126	Coiled-coil domain-containing protein 126	1112.78	1147.43	1058.34	1059.44
Q96G74	OTUD5	OTU domain-containing protein 5	19876.2	18307.2	14206.4	14982.2
Q96GX1	TCTN2	Tectonic-2	1276.51	1498.37	1387.01	1339
Q96HU8	DIRAS2	GTP-binding protein Di-Ras2	2459.03	1910.73	2252.65	2989.71
Q96IY4	CPB2	Carboxypeptidase B2	20310.7	22045.7	19174.9	19192.9
Q96J84	KIRREL1	Kin of IRRE-like protein 1	6233.58	7944.66	6491.73	6760.92
Q96KN2	CNDP1	Beta-Ala-His dipeptidase	9905.87	10264.4	8627.83	9185.32
Q96NT3	GUCD1	Protein GUCD1	4498.1	8705.85	4096.66	9181.82
Q96PD5	PGLYRP2	N-acetylmuramoyl-L-alanine amidase	24559.9	24538.1	20961.7	21860.5
Q99459	CDC5L	Cell division cycle 5-like protein	94886.4	109821	110261	125499
Q99497	PARK7	Parkinson disease protein 7	2640.55	3010.01	2771.65	2740.98
Q99536	VAT1	Synaptic vesicle membrane protein VAT-1 homolog	24728.8	20228	29495.5	22212.5
Q99715	COL12A1	Collagen alpha-1(XII) chain	5681.11	6053.69	5885.75	5979.3
Q99814	EPAS1	Endothelial PAS domain-containing protein 1	7230.9	6104.95	10819.3	9755.65
Q99983	OMD	Osteomodulin	6672.84	7152.55	7997.01	8511.81
Q9BQ24	ZFYVE21	Zinc finger FYVE domain-containing protein 21	6551.43	6141.28	7087.2	6856.93
Q9BSJ1	TRIM51	Tripartite motif-containing protein 51	1945.13	2734.24	1797.53	2237.01
Q9BWP8	COLEC11	Collectin-11	5594.07	4980.94	4751.5	4688.26
Q9BWT7	CARD10	Caspase recruitment domain-containing protein 10	2501.95	1934.58	3083.04	3154.17
Q9BX26	SYCP2	Synaptonemal complex protein 2	2136.24	2829.86	2579.6	2368.22
Q9BXN1	ASPN	Asporin	14371.6	15753.6	13580.7	13051.5
Q9BYJ4;Q9C035	TRIM34;TRIM5	Tripartite motif-containing protein 34;Tripartite motif-containing protein 5	10965.9	11283.1	19581.2	19566.4
Q9BZ29	DOCK9	Dedicator of cytokinesis protein 9	2351.61	2782.31	3155.05	3188.34
Q9C0A0	CNTNAP4	Contactin-associated protein-like 4	1782.1	2026.6	1717.12	1861.8
Q9GZP8	IMUP	Immortalization up-regulated protein	1390.25	1425.43	1244.12	1350.17
Q9H0Q0	CYRIA	CYFIP-related Rac1 interactor A	1327.56	1286.57	1342.38	1239.96
Q9H299	SH3BGRL3	SH3 domain-binding glutamic acid-rich-like protein 3	3227.06	3998.57	4070.89	4088.52
Q9H497	TOR3A	Torsin-3A	4362.93	5027.42	4558.72	8056.42
Q9H4B7	TUBB1	Tubulin beta-1 chain	5479.7	5097.54	5310.93	5096.76
Q9H4W6	EBF3	Transcription factor COE3	1405.06	1351.57	1469.44	1632.42
Q9H981	ACTR8	Actin-related protein 8	2384.67	2105.9	2599.36	1455.41
Q9HAV4	XPO5	Exportin-5	1460.9	1575.32	1452.78	1805.58
Q9HBI1	PARVB	Beta-parvin	3266.79	2888.12	3926.26	3460.01
Q9HC56	PCDH9	Protocadherin-9	69273.8	76031.1	64168.6	66113.1
Q9HDC9	APMAP	Adipocyte plasma membrane-associated protein	5309.91	5481.49	4718.76	5406.19
Q9NP62	GCM1	Chorion-specific transcription factor GCMa	9406.66	8063.02	7761.27	8391.32
Q9NP80	PNPLA8	Calcium-independent phospholipase A2-gamma	10132.9	9537.81	12447.6	11113.9
Q9NQ79	CRTAC1	Cartilage acidic protein 1	5752.66	6488.92	6291.2	5953.7
Q9NRJ7	PCDHB16	Protocadherin beta-16	3159.38	3641.54	3721.31	4342.6
Q9NSE4	IARS2	Isoleucine--tRNA ligase, mitochondrial	20895.8	25452.5	19469.1	16354.1
Q9NUI1	DECR2	Peroxisomal 2,4-dienoyl-CoA reductase [(3E)-enoyl-CoA-producing]	42050.3	49957.8	44250.2	35917.8
Q9NV31	IMP3	U3 small nucleolar ribonucleoprotein protein IMP3	5330.63	5054.34	3969.03	4007.27
Q9NV70	EXOC1	Exocyst complex component 1	2504.94	2716.38	2780.99	2474.72
Q9NWS6	FAM118A	Protein FAM118A	2639.14	2258.77	1922.03	2516.4
Q9NX02	NLRP2	NACHT, LRR and PYD domains-containing protein 2	4145.85	4452.36	5768.84	5099.59
Q9NXW9	ALKBH4	Alpha-ketoglutarate-dependent dioxygenase alkB homolog 4	9492.8	10655.1	10051	12479.6
Q9NY33	DPP3	Dipeptidyl peptidase 3	15765.1	16286.6	17409.5	16896.4
Q9NY46	SCN3A	Sodium channel protein type 3 subunit alpha	3642.24	4439.4	6113.23	5905.19
Q9NY61	AATF	Protein AATF	42732.5	35093.3	36820.2	38441.7
Q9NYC9	DNAH9	Dynein axonemal heavy chain 9	5568.04	4370.17	7438.51	6382.36
Q9NYQ8	FAT2	Protocadherin Fat 2	13565.3	11782.2	8276.37	10594.5
Q9NZ52	GGA3	ADP-ribosylation factor-binding protein GGA3	1030.85	1202.75	1168.45	1201.27
Q9NZJ4	SACS	Sacsin	1742.33	2040.45	2161	2042.14
Q9NZP8	C1RL	Complement C1r subcomponent-like protein	13518.3	14625.1	15163.7	15743.4
Q9NZR2	LRP1B	Low-density lipoprotein receptor-related protein 1B	6278.98	6714.69	6506.82	6430.46
Q9NZT1	CALML5	Calmodulin-like protein 5	1695.86	1838.55	1575.78	1928.23
Q9NZU1	FLRT1	Leucine-rich repeat transmembrane protein FLRT1	8239.91	6825.08	8226.13	6068.17
Q9P1Z3	HCN3	Potassium/sodium hyperpolarization-activated cyclic nucleotide-gated channel 3	18678.6	27553.6	25023.4	20735.1
Q9P2D8	UNC79	Protein unc-79 homolog	51471.6	47404.7	47195.3	46242
Q9P2T1	GMPR2	GMP reductase 2	6052.17	5208.04	6193.07	4199.02
Q9UBL6	CPNE7	Copine-7	37946.1	30534.9	35617.9	33110.3
Q9UFH2	DNAH17	Dynein axonemal heavy chain 17	3758.34	4089.23	4538.23	3794.73
Q9UGM5	FETUB	Fetuin-B	18361.1	19986.4	17434.2	17707.5
Q9UHG3	PCYOX1	Prenylcysteine oxidase 1	4238.85	4165.4	4792.08	4693.52
Q9UIA9	XPO7	Exportin-7	6723.32	5285.47	5836.84	5771.65
Q9UJC3	HOOK1	Protein Hook homolog 1	58550.7	53651.6	32693.2	44130.4
Q9UK55	SERPINA10	Protein Z-dependent protease inhibitor	8566.6	9077.85	8098.26	7803.06
Q9UKT7	FBXL3	F-box/LRR-repeat protein 3	17022.2	16741.1	20621.9	23913.2
Q9UKV8	AGO2	Protein argonaute-2	3587.11	3550.18	2131.46	2290.84
Q9ULK0	GRID1	Glutamate receptor ionotropic, delta-1	1782.24	1235.94	1663.27	1863.59
Q9ULV4	CORO1C	Coronin-1C	2116.51	1883.25	2190.31	2109.05
Q9UM21	MGAT4A	Alpha-1,3-mannosyl-glycoprotein 4-beta-N-acetylglucosaminyltransferase A	5137.51	6568.44	8536.62	6726.76
Q9UMS4	PRPF19	Pre-mRNA-processing factor 19	1630.89	1664.84	1766.91	1529.5
Q9UMS6	SYNPO2	Synaptopodin-2	3826.29	3735.96	3488.67	3872.08
Q9Y2K7	KDM2A	Lysine-specific demethylase 2A	28461.9	16378.3	26804	25359.3
Q9Y2Z0	SUGT1	Protein SGT1 homolog	2744.35	2689.1	2472.06	2078.27
Q9Y490	TLN1	Talin-1	4297.49	4132.83	4108.55	4147.6
Q9Y4C2	TCAF1	TRPM8 channel-associated factor 1	2368.48	2404.94	2470.06	2984.17
Q9Y4D8	HECTD4	Probable E3 ubiquitin-protein ligase HECTD4	1960.04	2274.51	2105.64	2154.08
Q9Y5C1	ANGPTL3	Angiopoietin-related protein 3	3275.73	2384.94	2648.75	2672.05
Q9Y5Y7	LYVE1	Lymphatic vessel endothelial hyaluronic acid receptor 1	2865.74	3064.3	2708.5	2622.46
Q9Y625	GPC6	Glypican-6	1915.6	1709.18	1692.39	1791.49
Q9Y6R7	FCGBP	IgGFc-binding protein	4157.11	3573.97	3978.87	3713.74
A2NJV5	IGKV2-29	Immunoglobulin kappa variable 2-29	2954.22	3610.39	NA	6167.31
P05089	ARG1	Arginase-1	NA	NA	NA	1822.36
P42357	HAL	Histidine ammonia-lyase	1979.69	1292.21	NA	2669.53
Q6KB66	KRT80	Keratin, type II cytoskeletal 80	1320.75	NA	NA	1156.37
Q6ZSY5	PPP1R3F	Protein phosphatase 1 regulatory subunit 3F	1388.54	2253.02	NA	2280.82
Q9BYE4	SPRR2G	Small proline-rich protein 2G	NA	NA	NA	4924.97
